# Supplementary material for: Dietary Safety Assessment of Flk1-Transgenic Fish
Source: Front Physiol. 2018 Jan 25;9:8. doi: 10.3389/fphys.2018.00008 (PMC5788912; doi:10.3389/fphys.2018.00008)
Supplement: Supplementary Table 1 — Statistics for the raw reads quality clean. [file Table1.XLSX]

## Sheet: STable 1
Supplementary Table 1：Statistics for the raw reads quality clean
Samples	Raw reads	Raw bases	Clean reads	Clean bases	Average length	Clean reads(%)	Clean bases(%)
RFM1	67785746	10167861900	67034296	9206932362	137.34	98.89	90.54
RFM2	50666708	7600006200	50170404	6978006051	139.08	99.02	91.81
TFD1	52093538	7866124238	49555344	6625029952	133.68	95.12	84.22
TFD2	55979852	8452957652	52755474	7142649819	135.39	94.24	84.49

## Sheet: STable 2
Supplementary Table 2: High-quality reads mapped against reference genome
Samples	Clean reads	Total mapped	Mapped ratio(%)	Multiple mapped	Unique mapped	Reads mapped to '+'	Reads mapped to '-'	Non-Splice reads	Splice reads
RFM1	67034296	49318217	73.57	2712663	46605554	23559402	46605554	13270687	33334867
RFM2	50170404	44090853	87.88	2019906	42070947	21234252	42070947	11875338	30195609
TFD1	49555344	44729796	90.26	1949779	42780017	21270779	42780017	13700500	29079517
TFD2	52755474	47060883	89.2	2119654	44941229	22497401	44941229	16990640	27950589

## Sheet: STable 3
Supplementary Table 3: Differential gene expression between RFM and TFD fish
test_id	gene_id	gene	locus	sample_1	sample_2	status	value_1	value_2	log2(fold_change)	test_stat	p_value	q_value	significant
ENSDART00000000887	ENSDARG00000000804	rassf6	10:13173369-13199802	RFM	TFD	OK	7.08355	22.0269	1.63672	1.68625	0.02185	0.935602	no
ENSDART00000001159	ENSDARG00000004115	mgat4b	14:14166318-14436646	RFM	TFD	OK	2.26636	0.579624	-1.96719	-1.80192	0.02115	0.919139	no
ENSDART00000002221	ENSDARG00000027620	bco2l	5:27765941-27775076	RFM	TFD	OK	3.91274	20.9087	2.41785	2.56004	0.0009	0.14436	no
ENSDART00000002341	ENSDARG00000015955	cldnc	21:25134325-25136177	RFM	TFD	OK	4.02593	23.1117	2.52123	2.94365	0.0002	0.0598102	no
ENSDART00000002493	ENSDARG00000018569	tnfrsf1a	16:19123790-19134140	RFM	TFD	OK	3.9534	21.9048	2.47008	2.35436	0.0029	0.306393	no
ENSDART00000002510	ENSDARG00000014545	golim4b	2:36422154-36442122	RFM	TFD	OK	0.883969	4.84866	2.45552	2.09721	0.0071	0.53765	no
ENSDART00000002787	ENSDARG00000015236	pycrl	20:52870629-52883198	RFM	TFD	OK	5.20423	1.93483	-1.42748	-1.45186	0.04235	0.99732	no
ENSDART00000002965	ENSDARG00000020759	ef1	14:42067253-42118538	RFM	TFD	OK	0.675994	3.27279	2.27544	1.91168	0.01915	0.861945	no
ENSDART00000003040	ENSDARG00000003523	itln3	14:14032973-14041248	RFM	TFD	OK	89.1044	905.024	3.34439	2.92078	0.0012	0.17644	no
ENSDART00000004879	ENSDARG00000003570	hsp90b1	4:8898700-8906072	RFM	TFD	OK	180.709	427.677	1.24286	1.41158	0.0415	0.99732	no
ENSDART00000004903	ENSDARG00000012369	rdh10b	2:29897262-29901139	RFM	TFD	OK	13.2628	5.16694	-1.36001	-1.46114	0.04285	0.99732	no
ENSDART00000005105	ENSDARG00000002165	psme1	24:12849935-12858615	RFM	TFD	OK	26.4025	76.5277	1.53531	1.87147	0.01005	0.635563	no
ENSDART00000005143	ENSDARG00000007241	mycb	2:31734130-31736246	RFM	TFD	OK	34.8557	246.076	2.81964	2.3269	0.00655	0.511364	no
ENSDART00000005436	ENSDARG00000012395	mmp13a	10:39959933-39979810	RFM	TFD	OK	0	2.62998	1.85996	NA	5e-05	0.0238432	yes
ENSDART00000005616	ENSDARG00000012506	rnpep	11:25692525-25716677	RFM	TFD	OK	0.515625	1.93918	1.91105	1.57006	0.03875	0.99732	no
ENSDART00000005877	ENSDARG00000030915	cpa1	25:18935475-18941306	RFM	TFD	OK	5.19619	0.56859	-3.19199	-2.72752	0.00155	0.207183	no
ENSDART00000005895	ENSDARG00000018263	pdia2	1:9030572-9040849	RFM	TFD	OK	2.24213	0.43025	-2.38162	-1.79649	0.0343	0.99732	no
ENSDART00000006417	ENSDARG00000013561	pgm1	6:31702352-31717395	RFM	TFD	OK	92.3031	222.023	1.26625	1.47116	0.0303	0.99732	no
ENSDART00000006489	ENSDARG00000004078	acsl4a	14:29459068-29484083	RFM	TFD	OK	27.3018	10.628	-1.36113	-1.55239	0.03355	0.99732	no
ENSDART00000006778	ENSDARG00000007127	acat2	20:30948502-30957054	RFM	TFD	OK	11.2841	45.2975	2.00515	2.12042	0.0034	0.335137	no
ENSDART00000007381	ENSDARG00000016393	arf1l	24:37889051-37896283	RFM	TFD	OK	23.558	58.7381	1.31808	1.45614	0.04335	0.99732	no
ENSDART00000007576	ENSDARG00000016235	rbp1a	16:34217158-34225222	RFM	TFD	OK	11.8503	68.9898	2.54146	3.06857	5e-05	0.0238432	yes
ENSDART00000008010	ENSDARG00000020876	PDK2 (1 of 2)	12:30107568-30119150	RFM	TFD	OK	33.5113	11.4643	-1.5475	-1.81959	0.01085	0.651148	no
ENSDART00000008133	ENSDARG00000002897	CR318593.1	11:2595730-2607059	RFM	TFD	OK	4.61827	1.52834	-1.59539	-1.57636	0.0334	0.99732	no
ENSDART00000008268	ENSDARG00000008858	cyp7c1	2:42236836-42253253	RFM	TFD	OK	5.63285	0.297529	-4.24276	-3.14126	0.0041	0.376773	no
ENSDART00000008273	ENSDARG00000012177	rab4b	15:8949070-8991707	RFM	TFD	OK	1.23665	0.375661	-1.71894	-1.4732	0.04885	0.99732	no
ENSDART00000008603	ENSDARG00000017853	prepl	13:10186452-10212378	RFM	TFD	OK	2.07184	0.540464	-1.93864	-1.66036	0.0235	0.966513	no
ENSDART00000009178	ENSDARG00000006900	impdh2	8:26912619-26932083	RFM	TFD	OK	20.6489	7.09162	-1.54188	-1.7754	0.01015	0.637319	no
ENSDART00000009337	ENSDARG00000022456	eno1a	23:22950618-22972140	RFM	TFD	OK	3.19198	10.3521	1.6974	1.77915	0.01245	0.697943	no
ENSDART00000010079	ENSDARG00000004665	hspa5	5:2513292-2521203	RFM	TFD	OK	149.766	61.6976	-1.27942	-1.50228	0.0364	0.99732	no
ENSDART00000010773	ENSDARG00000003854	acsl1b	14:922279-969245	RFM	TFD	OK	15.7976	3.25656	-2.27829	-2.42592	0.0021	0.248674	no
ENSDART00000011102	ENSDARG00000020671	heatr1	12:10367954-10449359	RFM	TFD	OK	1.76842	0.453024	-1.96481	-2.03996	0.00485	0.415405	no
ENSDART00000011128	ENSDARG00000004355	nr0b2b	19:30604662-30606958	RFM	TFD	OK	0.326192	11.1268	5.09217	3.26466	0.04685	0.99732	no
ENSDART00000011143	ENSDARG00000010169	myd88	24:20797365-20801448	RFM	TFD	OK	3.0063	8.7709	1.54474	1.50265	0.03355	0.99732	no
ENSDART00000011332	ENSDARG00000006686	zmynd19	5:63052280-63110871	RFM	TFD	OK	6.01071	0.912101	-2.72027	-2.15057	0.00585	0.475656	no
ENSDART00000011397	ENSDARG00000010146	cpa2	25:16947691-16957867	RFM	TFD	OK	2.88966	0.225842	-3.67751	-2.40079	0.0274	0.99732	no
ENSDART00000011447	ENSDARG00000010487	sae1	15:23076167-23092652	RFM	TFD	OK	2.12625	6.40742	1.59143	1.6148	0.02495	0.988774	no
ENSDART00000012050	ENSDARG00000012076	apoa1a	5:39578957-39581978	RFM	TFD	OK	495.343	1945.71	1.9738	2.1357	0.00375	0.355726	no
ENSDART00000012571	ENSDARG00000093193	chia.6	23:18151844-18164381	RFM	TFD	OK	12.0516	34.1214	1.50145	1.63639	0.02325	0.96071	no
ENSDART00000013360	ENSDARG00000014554	ppp1r3cb	12:17352791-17359765	RFM	TFD	OK	10.4009	23.8553	1.1976	1.4472	0.042	0.99732	no
ENSDART00000013540	ENSDARG00000009040	si:ch73-141c7.1	3:17752914-17759878	RFM	TFD	OK	6.42334	34.6114	2.42985	2.04327	0.00605	0.487426	no
ENSDART00000013762	ENSDARG00000091166	MFAP4 (8 of 14)	1:59741974-59743179	RFM	TFD	OK	5.39073	0	-2.67598	NA	5e-05	0.0238432	yes
ENSDART00000014021	ENSDARG00000007449	slc25a39	3:30023937-30042619	RFM	TFD	OK	27.8953	82.2377	1.55978	1.82127	0.0118	0.68039	no
ENSDART00000014168	ENSDARG00000021443	zfp36l1b	20:9756204-9761277	RFM	TFD	OK	98.9834	364.445	1.88044	1.81161	0.01495	0.785053	no
ENSDART00000014877	ENSDARG00000014891	robo2	15:37845183-37976261	RFM	TFD	OK	6.17938	1.48094	-2.06095	-2.17609	0.0086	0.599757	no
ENSDART00000015199	ENSDARG00000013012	rpl36	22:1222009-1227590	RFM	TFD	OK	2295.1	657.513	-1.80346	-2.00633	0.0046	0.403793	no
ENSDART00000015801	ENSDARG00000015907	dcbld1	20:42327986-42410725	RFM	TFD	OK	2.90804	1.05338	-1.46502	-1.62904	0.01745	0.829886	no
ENSDART00000015938	ENSDARG00000018434	larp1	21:44180626-44199653	RFM	TFD	OK	14.3714	4.36416	-1.71942	-1.56571	0.03165	0.99732	no
ENSDART00000015979	ENSDARG00000016864	farsb	15:40789952-40811082	RFM	TFD	OK	23.7526	60.9782	1.36021	1.65842	0.02115	0.919139	no
ENSDART00000016386	ENSDARG00000020084	tg	16:33834934-33902944	RFM	TFD	OK	0.0328584	2.27619	6.11421	3.9415	0.0162	0.80088	no
ENSDART00000016597	ENSDARG00000007693	nfkbiab	17:12806045-12810148	RFM	TFD	OK	7.99519	51.4075	2.68478	3.02957	5e-05	0.0238432	yes
ENSDART00000016616	ENSDARG00000035719	arl5c	3:15754356-15762038	RFM	TFD	OK	13.2838	56.6514	2.09244	2.2083	0.0026	0.286715	no
ENSDART00000017052	ENSDARG00000021439	ncoa4	13:3569852-3591139	RFM	TFD	OK	23.3609	9.89406	-1.23946	-1.54216	0.0336	0.99732	no
ENSDART00000017176	ENSDARG00000016484	dkc1	21:42107787-42122249	RFM	TFD	OK	69.1232	22.2856	-1.63306	-1.88728	0.00775	0.56739	no
ENSDART00000017402	ENSDARG00000019613	IP6K2 (2 of 2)	6:40020606-40093606	RFM	TFD	OK	23.5963	74.789	1.66427	1.80167	0.0152	0.791199	no
ENSDART00000017424	ENSDARG00000021113	ptmaa	6:29467936-29508825	RFM	TFD	OK	208.186	540.117	1.3754	1.60058	0.02335	0.962587	no
ENSDART00000017728	ENSDARG00000015343	pgd	23:29624332-29637397	RFM	TFD	OK	7.06258	23.6577	1.74404	1.82617	0.01545	0.791199	no
ENSDART00000018868	ENSDARG00000018491	pdia4	24:17883782-17890563	RFM	TFD	OK	26.9215	79.6029	1.56406	1.71486	0.01755	0.832398	no
ENSDART00000019937	ENSDARG00000019417	gadd45g	8:32215711-32217186	RFM	TFD	OK	4.87762	93.0747	4.25414	4.51124	5e-05	0.0238432	yes
ENSDART00000020136	ENSDARG00000013946	ivns1abpb	2:22837432-22849650	RFM	TFD	OK	5.31898	14.8003	1.47641	1.72502	0.01975	0.877756	no
ENSDART00000020259	ENSDARG00000013784	zgc:77158	25:17238045-17319092	RFM	TFD	OK	13.2088	4.12145	-1.68027	-1.60339	0.03205	0.99732	no
ENSDART00000020400	ENSDARG00000014859	igfbp3	20:7037978-7090577	RFM	TFD	OK	2.62879	0.721827	-1.86468	-1.67882	0.0232	0.96071	no
ENSDART00000020625	ENSDARG00000006924	FBXO38	14:40047603-40079843	RFM	TFD	OK	3.23856	15.4617	2.25527	2.47151	0.0006	0.118948	no
ENSDART00000020637	ENSDARG00000012609	hpx	9:33873421-33890441	RFM	TFD	OK	373.821	125.123	-1.579	-1.68469	0.02205	0.93747	no
ENSDART00000020655	ENSDARG00000003526	psma5	11:37183785-37191782	RFM	TFD	OK	27.564	61.1726	1.1501	1.39682	0.04895	0.99732	no
ENSDART00000021299	ENSDARG00000015676	nmd3	15:1648984-1667667	RFM	TFD	OK	25.0224	9.60622	-1.38118	-1.60759	0.0222	0.941154	no
ENSDART00000021394	ENSDARG00000010905	mettl13	20:14841654-14855943	RFM	TFD	OK	2.79855	0.760793	-1.8791	-1.85258	0.0118	0.68039	no
ENSDART00000021594	ENSDARG00000017314	CELA1 (1 of 7)	22:7477352-7482391	RFM	TFD	OK	110.465	12.6269	-3.12901	-3.27157	0.0001	0.0339308	yes
ENSDART00000021798	ENSDARG00000017299	fabp11a	19:33411581-33414040	RFM	TFD	OK	0	4.43557	2.44243	NA	5e-05	0.0238432	yes
ENSDART00000021878	ENSDARG00000036272	gcgrb	1:56891421-56909879	RFM	TFD	OK	4.77705	1.70498	-1.48637	-1.50158	0.03835	0.99732	no
ENSDART00000022060	ENSDARG00000007823	atf3	20:37819240-37825345	RFM	TFD	OK	1.8961	8.39945	2.14726	2.30819	0.00335	0.33394	no
ENSDART00000022866	ENSDARG00000052462	pisd	5:58931576-58971267	RFM	TFD	OK	24.1943	5.94577	-2.02473	-2.28749	0.00175	0.223746	no
ENSDART00000023549	ENSDARG00000017728	phb2b	6:29420924-29428078	RFM	TFD	OK	17.3183	43.2999	1.32206	1.54991	0.03275	0.99732	no
ENSDART00000023831	ENSDARG00000019498	cry5	10:40632409-40647770	RFM	TFD	OK	1.96184	0.415209	-2.24029	-1.89878	0.01225	0.694981	no
ENSDART00000024068	ENSDARG00000009825	mmp23bb	18:44407515-44422013	RFM	TFD	OK	7.92955	0.836744	-3.24438	-2.81048	0.00045	0.0980222	no
ENSDART00000024354	ENSDARG00000026348	csad	23:36476311-36493237	RFM	TFD	OK	0.688446	4.93516	2.84168	2.42031	0.00325	0.329557	no
ENSDART00000024558	ENSDARG00000009443	zgc:92137	17:42998721-43003011	RFM	TFD	OK	3.73168	0.236697	-3.97871	-2.57432	0.0315	0.99732	no
ENSDART00000025549	ENSDARG00000076563	zgc:92249	14:48500939-48506813	RFM	TFD	OK	49.3289	7.45405	-2.72634	-2.15873	0.00335	0.33394	no
ENSDART00000026180	ENSDARG00000007697	fabp7a	17:15274756-15277126	RFM	TFD	OK	50.4453	523.893	3.37648	3.12956	0.00025	0.0700159	no
ENSDART00000027224	ENSDARG00000004745	lmbr1l	23:27944385-27968149	RFM	TFD	OK	34.7334	10.6147	-1.71025	-1.91613	0.0088	0.606513	no
ENSDART00000027304	ENSDARG00000006409	mapk12b	4:5396938-5403690	RFM	TFD	OK	0.884858	3.31658	1.90618	1.57946	0.0374	0.99732	no
ENSDART00000027393	ENSDARG00000016598	ckmt1	25:22500352-22518129	RFM	TFD	OK	32.1332	78.274	1.28447	1.57677	0.02695	0.99732	no
ENSDART00000027482	ENSDARG00000016011	gpcpd1	20:45868940-45925486	RFM	TFD	OK	47.0969	12.0781	-1.96324	-1.50908	0.0313	0.99732	no
ENSDART00000027782	ENSDARG00000011373	mknk2a	2:22464435-22482596	RFM	TFD	OK	4.04351	11.6565	1.52746	1.59303	0.0292	0.99732	no
ENSDART00000027973	ENSDARG00000006427	fabp2	1:24705630-24708975	RFM	TFD	OK	17.1156	54.7483	1.67751	1.86631	0.00905	0.609459	no
ENSDART00000028301	ENSDARG00000023176	TFDo2b	11:34920792-34933698	RFM	TFD	OK	15.4252	1.14683	-3.74956	-3.32561	0.0003	0.079003	no
ENSDART00000028373	ENSDARG00000028396	fkbp5	6:41026921-41046917	RFM	TFD	OK	12.0339	84.0229	2.80368	2.77316	5e-05	0.0238432	yes
ENSDART00000029051	ENSDARG00000039832	zgc:173961	13:701310-704057	RFM	TFD	OK	0.263323	2.52663	3.26231	2.04901	0.04025	0.99732	no
ENSDART00000030141	ENSDARG00000021702	pdcd4a	1:24928735-24945386	RFM	TFD	OK	34.8404	15.273	-1.18978	-1.46447	0.038	0.99732	no
ENSDART00000030482	ENSDARG00000041540	sult1st2	8:48667605-48678955	RFM	TFD	OK	0.397931	2.03491	2.35438	1.7036	0.0259	0.99732	no
ENSDART00000030637	ENSDARG00000028163	prg4b	20:34054427-34094564	RFM	TFD	OK	0	3.25009	2.08749	NA	0.0205	0.897524	no
ENSDART00000030643	ENSDARG00000027658	irf10	23:658216-669549	RFM	TFD	OK	0.974423	4.26596	2.13025	1.78009	0.025	0.988774	no
ENSDART00000031005	ENSDARG00000002917	GLS2 (1 of 2)	22:10193037-10221138	RFM	TFD	OK	13.9857	2.01272	-2.79674	-2.81779	0.00095	0.149659	no
ENSDART00000031418	ENSDARG00000012381	hsc70	15:36534326-36549380	RFM	TFD	OK	0.781219	4.81523	2.62381	2.19102	0.00305	0.320323	no
ENSDART00000032307	ENSDARG00000010437	fam46c	9:21814157-21819950	RFM	TFD	OK	5.30686	0.757633	-2.80829	-1.55583	0.0341	0.99732	no
ENSDART00000032540	ENSDARG00000025889	usp14	2:2941646-2964335	RFM	TFD	OK	7.05859	15.6213	1.14606	1.3911	0.04445	0.99732	no
ENSDART00000032547	ENSDARG00000033227	lect2l	14:38206898-38208441	RFM	TFD	OK	2.21253	20.601	3.21894	2.6822	0.00055	0.11284	no
ENSDART00000032996	ENSDARG00000007682	ppdpfa	8:24066262-24068978	RFM	TFD	OK	529.461	2053.92	1.95578	1.70651	0.01935	0.86215	no
ENSDART00000033018	ENSDARG00000013881	pi4k2b	1:13985427-14011921	RFM	TFD	OK	7.53336	17.2158	1.19236	1.38217	0.04565	0.99732	no
ENSDART00000033716	ENSDARG00000025428	socs3a	3:58237024-58239849	RFM	TFD	OK	0.168113	21.3699	6.99	4.95135	0.01715	0.826761	no
ENSDART00000033819	ENSDARG00000009208	prkcda	6:40454233-40475071	RFM	TFD	OK	0.806957	3.975	2.30039	2.06939	0.00885	0.607585	no
ENSDART00000033947	ENSDARG00000006602	chrna2a	17:5843714-5865654	RFM	TFD	OK	1.13583	0	-1.0948	NA	5e-05	0.0238432	yes
ENSDART00000034376	ENSDARG00000041874	SLC7A1 (2 of 2)	15:7230124-7250301	RFM	TFD	OK	16.1137	1.06136	-3.9243	-3.70308	5e-05	0.0238432	yes
ENSDART00000034377	ENSDARG00000021339	cpa5	25:18947213-18957985	RFM	TFD	OK	36.3192	5.72896	-2.66439	-3.07066	0.0001	0.0339308	yes
ENSDART00000034545	ENSDARG00000043173	CELA1 (4 of 7)	22:7518341-7521632	RFM	TFD	OK	4.93315	0.383696	-3.68447	-2.53144	0.0214	0.923182	no
ENSDART00000034595	ENSDARG00000023157	si:rp71-1g18.7	2:37658832-37659476	RFM	TFD	OK	239.37	594.741	1.31302	1.44308	0.03885	0.99732	no
ENSDART00000034619	ENSDARG00000056757	SLC39A8 (1 of 2)	13:11406375-11426319	RFM	TFD	OK	0	1.53876	1.34412	NA	0.0001	0.0339308	yes
ENSDART00000036680	ENSDARG00000024877	ptgr1	7:25543156-25557970	RFM	TFD	OK	24.0347	2.97213	-3.01555	-2.91962	0.001	0.153426	no
ENSDART00000036939	ENSDARG00000027744	gadd45ba	11:6538812-6540415	RFM	TFD	OK	16.4185	104.156	2.66535	2.51568	0.00125	0.180779	no
ENSDART00000037346	ENSDARG00000090428	ctrb1	7:36522715-36533247	RFM	TFD	OK	90.8258	9.92328	-3.19421	-3.54574	5e-05	0.0238432	yes
ENSDART00000037515	ENSDARG00000024381	msto1	19:754911-769720	RFM	TFD	OK	3.85318	1.60723	-1.26147	-1.39963	0.0481	0.99732	no
ENSDART00000037797	ENSDARG00000028367	sult2st3	16:47818700-47836930	RFM	TFD	OK	2.06889	0.220749	-3.22838	-2.32214	0.00735	0.547187	no
ENSDART00000037813	ENSDARG00000022437	CD81 (1 of 2)	18:27262955-27280524	RFM	TFD	OK	4.86968	1.35573	-1.84476	-1.54853	0.047	0.99732	no
ENSDART00000037850	ENSDARG00000035924	dync1li2	7:45662902-45692857	RFM	TFD	OK	7.172	3.19135	-1.16821	-1.42551	0.04125	0.99732	no
ENSDART00000037855	ENSDARG00000001807	tnfrsf21	20:35822605-35866178	RFM	TFD	OK	1.09172	0.265599	-2.03928	-1.63605	0.03215	0.99732	no
ENSDART00000037904	ENSDARG00000026611	socs3b	12:37046022-37065349	RFM	TFD	OK	10.7499	73.4436	2.77232	3.11374	5e-05	0.0238432	yes
ENSDART00000038642	ENSDARG00000022424	slc26a5	4:13997928-14019421	RFM	TFD	OK	3.41192	9.66464	1.50213	1.50144	0.03015	0.99732	no
ENSDART00000039443	ENSDARG00000006260	tuba8l4	6:6889767-6892922	RFM	TFD	OK	26.9027	125.288	2.21942	2.48249	0.0005	0.107585	no
ENSDART00000039969	ENSDARG00000010641	slc20a1b	10:17745085-17758385	RFM	TFD	OK	111.616	34.9476	-1.67528	-2.04309	0.0032	0.326363	no
ENSDART00000040204	ENSDARG00000031164	tuba8l2	1:4291629-4308270	RFM	TFD	OK	52.8783	121.473	1.19988	1.45792	0.0368	0.99732	no
ENSDART00000040409	ENSDARG00000030441	ppa1b	13:30375818-30385286	RFM	TFD	OK	61.1611	164.047	1.42342	1.63211	0.0258	0.99732	no
ENSDART00000040598	ENSDARG00000029822	cel.2	21:9809039-9817988	RFM	TFD	OK	23.984	1.31839	-4.18523	-4.31176	5e-05	0.0238432	yes
ENSDART00000041279	ENSDARG00000002344	tubb4b	14:5867603-5871315	RFM	TFD	OK	62.7791	181.02	1.5278	1.79007	0.0132	0.723294	no
ENSDART00000041397	ENSDARG00000031587	flvcr1	20:37868642-37887143	RFM	TFD	OK	1.61311	0.242271	-2.73515	-2.07195	0.01805	0.83809	no
ENSDART00000041504	ENSDARG00000030839	tescb	5:33779404-33786144	RFM	TFD	OK	2.91125	0.470417	-2.62962	-2.16607	0.00485	0.415405	no
ENSDART00000042006	ENSDARG00000029305	baiap2l1a	12:18870612-18891767	RFM	TFD	OK	6.44673	27.7968	2.10828	1.90723	0.0149	0.785053	no
ENSDART00000042074	ENSDARG00000074414	sema4ba	18:25561622-25689293	RFM	TFD	OK	2.06589	0.643667	-1.68237	-1.75803	0.01705	0.824192	no
ENSDART00000042162	ENSDARG00000032816	tm7sf2	10:27608247-27613869	RFM	TFD	OK	35.4113	11.6364	-1.60556	-1.95008	0.0069	0.527029	no
ENSDART00000042220	ENSDARG00000029866	slc6a14	11:21827224-21847773	RFM	TFD	OK	0.457889	2.3878	2.38261	1.7356	0.036	0.99732	no
ENSDART00000042297	ENSDARG00000031971	kdelc1	9:28431880-28444217	RFM	TFD	OK	8.96675	2.59539	-1.78863	-1.84273	0.01235	0.696177	no
ENSDART00000043076	ENSDARG00000031317	ppdpfb	23:17598555-17600493	RFM	TFD	OK	951.791	4348.96	2.19195	2.36805	0.00085	0.138865	no
ENSDART00000043161	ENSDARG00000002046	btr29	19:1504343-1511430	RFM	TFD	OK	0.371682	2.16321	2.54103	1.90993	0.02995	0.99732	no
ENSDART00000043298	ENSDARG00000031683	fos	20:46803307-46805437	RFM	TFD	OK	0.755741	10.0048	3.72665	2.98282	0.0008	0.137041	no
ENSDART00000043626	ENSDARG00000032571	crfb8	20:2618066-2637923	RFM	TFD	OK	2.34594	0.752016	-1.64133	-1.49636	0.0468	0.99732	no
ENSDART00000043952	ENSDARG00000088706	map4k2l	7:18899303-18939490	RFM	TFD	OK	8.95325	23.3119	1.38059	1.60714	0.0296	0.99732	no
ENSDART00000044328	ENSDARG00000044142	acss1	17:25675636-25695612	RFM	TFD	OK	3.03897	15.2548	2.32761	2.39417	0.00085	0.138865	no
ENSDART00000044838	ENSDARG00000032849	ndrg1a	19:36508326-36528197	RFM	TFD	OK	67.3578	169.904	1.3348	1.42872	0.0453	0.99732	no
ENSDART00000045036	ENSDARG00000030087	NFKBIB	5:38632200-38637092	RFM	TFD	OK	62.2406	152.413	1.29206	1.44624	0.0491	0.99732	no
ENSDART00000045049	ENSDARG00000002981	cyp2aa4	23:42943803-42954118	RFM	TFD	OK	2.65106	18.1788	2.77762	2.72363	0.00045	0.0980222	no
ENSDART00000045475	ENSDARG00000032435	itga9	13:48987679-49029155	RFM	TFD	OK	9.84487	3.0743	-1.67911	-1.48305	0.0487	0.99732	no
ENSDART00000046663	ENSDARG00000007824	CR847998.1	11:41011851-41403023	RFM	TFD	OK	4.29816	0.161014	-4.73846	-4.25318	5e-05	0.0238432	yes
ENSDART00000046764	ENSDARG00000026629	gmds	20:26738615-26852157	RFM	TFD	OK	9.01514	36.966	2.03577	2.21855	0.0024	0.269717	no
ENSDART00000047007	ENSDARG00000045638	slc13a1	25:28790549-28799427	RFM	TFD	OK	0.10784	2.25954	4.38906	2.57757	0.0407	0.99732	no
ENSDART00000048293	ENSDARG00000032768	irf1b	21:44267648-44273778	RFM	TFD	OK	5.30903	17.2867	1.70314	1.74909	0.0091	0.610496	no
ENSDART00000048722	ENSDARG00000032469	ampd3b	18:16421973-16454430	RFM	TFD	OK	0.586766	7.58574	3.69243	3.37084	0.00045	0.0980222	no
ENSDART00000048855	ENSDARG00000034105	MTUS1 (1 of 2)	1:15282564-15359635	RFM	TFD	OK	5.89158	27.0768	2.20033	2.4686	0.00115	0.171954	no
ENSDART00000049167	ENSDARG00000033144	psme2	12:14425175-14443081	RFM	TFD	OK	8.66091	27.9429	1.68989	1.59726	0.02875	0.99732	no
ENSDART00000049331	ENSDARG00000030267	gtf3aa	5:70975775-70988675	RFM	TFD	OK	11.4031	4.30908	-1.40398	-1.48188	0.0444	0.99732	no
ENSDART00000049900	ENSDARG00000033466	tagln2	5:38687785-38695613	RFM	TFD	OK	15.7959	6.3279	-1.31975	-1.4647	0.0418	0.99732	no
ENSDART00000050658	ENSDARG00000033355	PLA2G4C (1 of 5)	5:1986791-2011161	RFM	TFD	OK	3.87039	13.5404	1.80671	1.98846	0.00505	0.426326	no
ENSDART00000050898	ENSDARG00000033735	ncf1	5:64495159-64508316	RFM	TFD	OK	0.70202	5.31018	2.91918	2.6395	0.00165	0.215649	no
ENSDART00000051566	ENSDARG00000035570	C5H9orf85	5:27371027-27378294	RFM	TFD	OK	7.62866	2.90059	-1.39508	-1.52956	0.0305	0.99732	no
ENSDART00000051733	ENSDARG00000090364	zgc:158580	19:44068460-44154133	RFM	TFD	OK	18.2302	1.73496	-3.39335	-1.78216	0.0282	0.99732	no
ENSDART00000051770	ENSDARG00000035696	fam203a	19:3351693-3358869	RFM	TFD	OK	18.0793	6.17866	-1.54898	-1.55276	0.0278	0.99732	no
ENSDART00000051868	ENSDARG00000035750	ccnd1	7:54575138-54584679	RFM	TFD	OK	16.9607	3.54312	-2.2591	-2.25582	0.0014	0.194501	no
ENSDART00000051972	ENSDARG00000089362	grn1	19:41146726-41165805	RFM	TFD	OK	1.69991	10.6933	2.65318	2.51685	0.00265	0.290414	no
ENSDART00000052054	ENSDARG00000006501	cyp2x10.2	7:53405793-53409030	RFM	TFD	OK	49.6863	18.9476	-1.39083	-1.56922	0.02445	0.987176	no
ENSDART00000052090	ENSDARG00000035879	FUCA1 (1 of 2)	19:33864035-33869330	RFM	TFD	OK	4.88451	12.0369	1.30118	1.42566	0.0435	0.99732	no
ENSDART00000052307	ENSDARG00000036028	arrdc3b	10:45263619-45273587	RFM	TFD	OK	2.8114	11.0987	1.98103	1.96348	0.0055	0.451358	no
ENSDART00000052904	ENSDARG00000055342	SLC16A13	7:21199623-21213578	RFM	TFD	OK	6.99045	2.83068	-1.30424	-1.51991	0.0357	0.99732	no
ENSDART00000052916	ENSDARG00000036426	-	7:21675813-21679204	RFM	TFD	OK	2.77631	0.706856	-1.97368	-1.82761	0.0172	0.826912	no
ENSDART00000053077	ENSDARG00000069734	zgc:92880	3:55942901-55943723	RFM	TFD	OK	54.2881	12.7603	-2.08898	-2.25515	0.001	0.153426	no
ENSDART00000053473	ENSDARG00000036833	upp2	9:16478433-16489623	RFM	TFD	OK	2.23799	22.4248	3.32482	2.86111	0.001	0.153426	no
ENSDART00000054332	ENSDARG00000037342	BX255896.1	2:52443978-52450134	RFM	TFD	OK	1.14482	0	-1.10086	NA	0.0003	0.079003	no
ENSDART00000054353	ENSDARG00000037357	-	12:1235497-1251201	RFM	TFD	OK	8.93683	1.47537	-2.59869	-2.11121	0.016	0.799728	no
ENSDART00000054689	ENSDARG00000037555	atoh8	14:9679436-9694510	RFM	TFD	OK	5.30996	0.35084	-3.91982	-3.04037	0.00405	0.374127	no
ENSDART00000054710	ENSDARG00000037570	polr1d	14:9166817-9174853	RFM	TFD	OK	16.3053	4.60881	-1.82287	-1.80744	0.0111	0.657209	no
ENSDART00000054848	ENSDARG00000037654	pmm2	1:8936464-8942940	RFM	TFD	OK	6.93768	16.4567	1.24615	1.42677	0.04465	0.99732	no
ENSDART00000055011	ENSDARG00000058445	PDILT	1:8311011-8326027	RFM	TFD	OK	7.27746	16.8224	1.20887	1.37368	0.04185	0.99732	no
ENSDART00000055328	ENSDARG00000037963	nek6	21:7855762-7897154	RFM	TFD	OK	3.32018	1.25031	-1.40897	-1.43888	0.0487	0.99732	no
ENSDART00000055428	ENSDARG00000038025	cbx7a	3:25087411-25095884	RFM	TFD	OK	3.12412	19.4386	2.6374	2.58179	0.00095	0.149659	no
ENSDART00000055537	ENSDARG00000038095	socs1a	3:26202889-26204785	RFM	TFD	OK	2.73146	31.0097	3.50497	3.30619	0.0001	0.0339308	yes
ENSDART00000055854	ENSDARG00000038296	tmem86b	3:16382463-16390299	RFM	TFD	OK	1.37282	5.40509	1.97718	2.06458	0.00475	0.410828	no
ENSDART00000056453	ENSDARG00000038666	igfbp1b	2:167257-170770	RFM	TFD	OK	29.228	3.71066	-2.9776	-3.08681	0.00025	0.0700159	no
ENSDART00000056523	ENSDARG00000038703	hkdc1	13:23157709-23172015	RFM	TFD	OK	30.4169	89.4504	1.55621	1.45845	0.04835	0.99732	no
ENSDART00000057090	ENSDARG00000039093	got1	13:40785213-40793016	RFM	TFD	OK	16.8331	53.9064	1.67915	1.73717	0.0138	0.749191	no
ENSDART00000057567	ENSDARG00000039393	si:ch211-240l19.5	4:7222956-7224116	RFM	TFD	OK	4.95446	0.502039	-3.30286	-2.42874	0.0156	0.791199	no
ENSDART00000057689	ENSDARG00000039486	bag3	13:25710497-25722551	RFM	TFD	OK	4.40639	11.032	1.32403	1.45722	0.04165	0.99732	no
ENSDART00000058067	ENSDARG00000039730	zgc:112160	7:36516808-36521137	RFM	TFD	OK	13.483	1.21503	-3.47208	-3.27439	0.0003	0.079003	no
ENSDART00000058348	ENSDARG00000039888	CU929449.1	7:3239787-3241338	RFM	TFD	OK	1.97322	0.238763	-3.0469	-2.03274	0.02895	0.99732	no
ENSDART00000058407	ENSDARG00000039931	slc25a33	23:30099620-30117021	RFM	TFD	OK	28.0125	3.45494	-3.01934	-3.17651	5e-05	0.0238432	yes
ENSDART00000058424	ENSDARG00000039943	fam46ba	16:36464081-36473792	RFM	TFD	OK	0.279918	1.11218	1.99032	1.57346	0.03565	0.99732	no
ENSDART00000058565	ENSDARG00000040039	pttg1ipb	9:12931509-12935372	RFM	TFD	OK	0.79747	3.77507	2.243	1.66253	0.04155	0.99732	no
ENSDART00000058587	ENSDARG00000040059	gbp	16:43620055-43621414	RFM	TFD	OK	27.2067	87.7321	1.68914	1.68493	0.02475	0.988774	no
ENSDART00000058680	ENSDARG00000040121	psma2	16:46261525-46269856	RFM	TFD	OK	24.6773	53.9394	1.12816	1.37306	0.04835	0.99732	no
ENSDART00000058785	ENSDARG00000040186	fam210a	16:32907944-32917095	RFM	TFD	OK	11.1968	3.37604	-1.72968	-1.65699	0.0267	0.99732	no
ENSDART00000058965	ENSDARG00000040295	apoeb	16:26200036-26202754	RFM	TFD	OK	105.783	330.858	1.6451	1.82417	0.01275	0.705207	no
ENSDART00000059182	ENSDARG00000040431	cyp2k8	3:12464717-12482638	RFM	TFD	OK	1.27159	4.36646	1.77983	1.68928	0.01625	0.80088	no
ENSDART00000059321	ENSDARG00000040534	epcam	13:8206228-8208820	RFM	TFD	OK	3.65022	22.7424	2.63933	2.56153	0.0007	0.130008	no
ENSDART00000059476	ENSDARG00000040620	psmg1	10:272100-275808	RFM	TFD	OK	7.66342	18.605	1.27963	1.47206	0.0424	0.99732	no
ENSDART00000059549	ENSDARG00000040666	nifk	9:39210878-39214404	RFM	TFD	OK	44.3334	19.0076	-1.22182	-1.4118	0.04525	0.99732	no
ENSDART00000059762	ENSDARG00000040780	INHBE	1:30609326-30615423	RFM	TFD	OK	15.0266	42.4586	1.49854	1.7266	0.01195	0.686794	no
ENSDART00000059955	ENSDARG00000040910	ildr1b	9:35231907-35240370	RFM	TFD	OK	19.9958	6.99153	-1.51601	-1.83886	0.0096	0.628768	no
ENSDART00000060150	ENSDARG00000041051	mid1ip1a	9:31296495-31297723	RFM	TFD	OK	2.25904	0.341248	-2.72682	-1.85463	0.03675	0.99732	no
ENSDART00000060181	ENSDARG00000057884	zgc:114174	23:17034847-17054816	RFM	TFD	OK	2.07422	5.55973	1.42245	1.359	0.04815	0.99732	no
ENSDART00000060603	ENSDARG00000041346	si:ch1073-392o20.2	8:55110686-55125140	RFM	TFD	OK	5.52519	19.3997	1.81194	1.88032	0.0141	0.756171	no
ENSDART00000060729	ENSDARG00000041428	yrdc	16:5171228-5179096	RFM	TFD	OK	6.73928	1.77408	-1.92552	-1.86956	0.0105	0.644098	no
ENSDART00000060765	ENSDARG00000052958	BX323876.2	8:50768417-50769006	RFM	TFD	OK	0	1.76438	1.46696	NA	0.0098	0.628768	no
ENSDART00000061247	ENSDARG00000041787	cx32.3	20:40785248-40787345	RFM	TFD	OK	77.497	34.1448	-1.18247	-1.37028	0.04945	0.99732	no
ENSDART00000061499	ENSDARG00000041959	cxcr4b	9:10917684-10919710	RFM	TFD	OK	0.497019	2.32102	2.22338	1.74132	0.0193	0.862099	no
ENSDART00000061535	ENSDARG00000043296	irf6	22:2340547-2352419	RFM	TFD	OK	1.58087	7.77258	2.29767	2.09056	0.01255	0.698524	no
ENSDART00000061886	ENSDARG00000042210	sema3ab	18:8836680-8893756	RFM	TFD	OK	1.8038	0.279178	-2.69178	-2.08761	0.01785	0.833189	no
ENSDART00000062092	ENSDARG00000042344	trmt6	20:45956913-45974897	RFM	TFD	OK	5.31245	1.53807	-1.78825	-1.71498	0.0158	0.794231	no
ENSDART00000062143	ENSDARG00000042382	ARF4 (1 of 3)	18:7017445-7026435	RFM	TFD	OK	11.6898	26.4847	1.17991	1.4443	0.03825	0.99732	no
ENSDART00000062185	ENSDARG00000042410	rab40b	12:33726277-33753571	RFM	TFD	OK	1.71674	13.0004	2.92081	2.96764	0.00065	0.126029	no
ENSDART00000062352	ENSDARG00000042521	SLC25A5 (1 of 2)	5:70445123-70459283	RFM	TFD	OK	1.14305	4.09272	1.84017	1.6148	0.032	0.99732	no
ENSDART00000062651	ENSDARG00000003933	pkma	18:680252-729324	RFM	TFD	OK	31.1411	11.3473	-1.45647	-1.60591	0.026	0.99732	no
ENSDART00000062671	ENSDARG00000042708	tuba8l	8:29198440-29202948	RFM	TFD	OK	40.1399	106.327	1.4054	1.55351	0.03375	0.99732	no
ENSDART00000062845	ENSDARG00000042816	mmp9	8:25134454-25148890	RFM	TFD	OK	0.310262	1.56955	2.33879	1.83377	0.0125	0.697943	no
ENSDART00000062930	ENSDARG00000042874	phlda2	25:24248134-24249425	RFM	TFD	OK	0.310272	2.51357	3.01813	1.87698	0.04475	0.99732	no
ENSDART00000063108	ENSDARG00000042982	cyp2p8	20:25604997-25609609	RFM	TFD	OK	0.682013	5.43147	2.99347	2.43529	0.0021	0.248674	no
ENSDART00000063272	ENSDARG00000043093	MPEG1 (1 of 3)	8:19881016-19884779	RFM	TFD	OK	0.281804	2.09211	2.89219	2.17173	0.01815	0.838549	no
ENSDART00000063418	ENSDARG00000043209	nsun5	10:36176365-36187729	RFM	TFD	OK	11.9349	3.7907	-1.65465	-1.54317	0.0328	0.99732	no
ENSDART00000063468	ENSDARG00000087043	URB1 (2 of 2)	15:5563912-5614395	RFM	TFD	OK	1.4133	0.277766	-2.34713	-2.16676	0.00675	0.520074	no
ENSDART00000063478	ENSDARG00000043237	nfil3-2	3:13875230-13876856	RFM	TFD	OK	0.585608	9.81184	4.06652	3.09992	0.0028	0.301239	no
ENSDART00000063923	ENSDARG00000043542	znf259	10:30727928-30739701	RFM	TFD	OK	10.0659	2.87945	-1.8056	-1.83771	0.01175	0.68039	no
ENSDART00000064204	ENSDARG00000043722	cpa4	25:16939227-16946517	RFM	TFD	OK	3.23753	0.1962	-4.04449	-2.62394	0.029	0.99732	no
ENSDART00000064221	ENSDARG00000043735	si:dkey-88n24.5	7:4045762-4048062	RFM	TFD	OK	3.42948	0.343027	-3.3216	-1.95517	0.04275	0.99732	no
ENSDART00000064327	ENSDARG00000043850	ftr54	10:26454426-26457624	RFM	TFD	OK	1.35361	10.7096	2.98402	2.47104	0.00785	0.568929	no
ENSDART00000064369	ENSDARG00000043843	akap7	20:2448525-2510462	RFM	TFD	OK	3.42955	9.14274	1.41461	1.6271	0.02485	0.988774	no
ENSDART00000064462	ENSDARG00000043899	psma6l	15:46841601-46850428	RFM	TFD	OK	3.82405	11.74	1.61825	1.79842	0.00985	0.629686	no
ENSDART00000065212	ENSDARG00000044405	ttc4	6:30369164-30375807	RFM	TFD	OK	9.30731	3.82317	-1.2836	-1.42165	0.0447	0.99732	no
ENSDART00000066096	ENSDARG00000044962	ccpg1	13:52307648-52314696	RFM	TFD	OK	57.4109	13.4945	-2.08895	-2.21524	0.0044	0.392089	no
ENSDART00000066590	ENSDARG00000045277	rdh12l	24:33766256-33823367	RFM	TFD	OK	5.1852	15.0651	1.53873	1.56921	0.03085	0.99732	no
ENSDART00000066628	ENSDARG00000045304	mtfr1	24:25334903-25341203	RFM	TFD	OK	4.59541	1.6836	-1.44865	-1.47803	0.04135	0.99732	no
ENSDART00000066781	ENSDARG00000045414	elovl2	24:8661506-8688060	RFM	TFD	OK	12.9218	55.0037	2.08972	1.97269	0.00745	0.549991	no
ENSDART00000066997	ENSDARG00000045561	dram1	4:16730596-16738065	RFM	TFD	OK	3.28133	16.1233	2.2968	2.25807	0.00235	0.267506	no
ENSDART00000067086	ENSDARG00000045620	nans	1:11631991-11640923	RFM	TFD	OK	12.851	29.0006	1.1742	1.43548	0.0455	0.99732	no
ENSDART00000067131	ENSDARG00000053131	irak3	4:11846657-11855495	RFM	TFD	OK	0.244022	2.54489	3.38252	2.39469	0.0104	0.644098	no
ENSDART00000067755	ENSDARG00000046085	CLDND1 (1 of 2)	7:77046568-77048733	RFM	TFD	OK	2.95703	0.745258	-1.98834	-1.64058	0.028	0.99732	no
ENSDART00000073609	ENSDARG00000051902	prmt7	25:14669612-14685083	RFM	TFD	OK	5.28619	1.50497	-1.8125	-1.87872	0.0109	0.651931	no
ENSDART00000073892	ENSDARG00000052109	zgc:114041	5:69120023-69134391	RFM	TFD	OK	32.8968	11.5718	-1.50733	-1.64382	0.0247	0.988774	no
ENSDART00000074172	ENSDARG00000052341	sgcb	20:23161222-23169275	RFM	TFD	OK	9.13333	3.01482	-1.59907	-1.61114	0.02465	0.988774	no
ENSDART00000074189	ENSDARG00000052350	CABZ01050249.1	2:54634185-54644845	RFM	TFD	OK	10.3227	3.77582	-1.45097	-1.4727	0.04055	0.99732	no
ENSDART00000074463	ENSDARG00000052578	c6ast4	7:40027642-40030911	RFM	TFD	OK	4.1299	0.330811	-3.64203	-2.42191	0.02865	0.99732	no
ENSDART00000074592	ENSDARG00000052690	arrdc3a	5:50768651-50778746	RFM	TFD	OK	11.5561	35.8484	1.63325	1.91268	0.0079	0.568929	no
ENSDART00000074600	ENSDARG00000052700	si:dkey-162b23.4	1:44077552-44094640	RFM	TFD	OK	4.69897	1.60133	-1.55308	-1.5876	0.02825	0.99732	no
ENSDART00000074638	ENSDARG00000052731	ankrd31	5:52688225-52697298	RFM	TFD	OK	0.172003	1.55853	3.17968	1.87031	0.0402	0.99732	no
ENSDART00000075146	ENSDARG00000053155	alg3	2:45034220-45042845	RFM	TFD	OK	7.68554	3.29314	-1.22268	-1.389	0.048	0.99732	no
ENSDART00000075235	ENSDARG00000053227	hamp2	16:53816317-53818985	RFM	TFD	OK	0.693028	31.9106	5.52498	3.84692	0.0106	0.644919	no
ENSDART00000075312	ENSDARG00000053279	apln	14:34697935-34729591	RFM	TFD	OK	5.30707	1.52494	-1.79917	-1.66961	0.02745	0.99732	no
ENSDART00000075491	ENSDARG00000053452	pop5	8:43313005-43318121	RFM	TFD	OK	7.72014	2.16842	-1.83198	-1.64968	0.03305	0.99732	no
ENSDART00000075521	ENSDARG00000053483	zgc:113054	6:43381520-43406057	RFM	TFD	OK	34.1824	10.9734	-1.63925	-1.80888	0.01205	0.688059	no
ENSDART00000077626	ENSDARG00000055283	id2a	17:34973026-34975295	RFM	TFD	OK	4.69348	13.5766	1.5324	1.61535	0.02555	0.99732	no
ENSDART00000077635	ENSDARG00000077504	si:ch211-103n10.5	8:30566733-30567435	RFM	TFD	OK	23.6005	8.81246	-1.4212	-1.4622	0.0455	0.99732	no
ENSDART00000077661	ENSDARG00000042993	try	16:27320044-27324608	RFM	TFD	OK	69.6636	8.65397	-3.00897	-1.98705	0.0343	0.99732	no
ENSDART00000077715	ENSDARG00000055365	si:dkey-25e12.3	20:26573289-26580840	RFM	TFD	OK	0.201232	5.52559	4.7792	2.91099	0.0243	0.987176	no
ENSDART00000077769	ENSDARG00000055416	serpinb1	20:26910274-26916456	RFM	TFD	OK	3.4354	25.3044	2.88084	2.95871	0.0002	0.0598102	no
ENSDART00000077924	ENSDARG00000055550	CABZ01041682.1	21:8033542-8038310	RFM	TFD	OK	1.35325	8.04427	2.57154	2.14234	0.0061	0.48922	no
ENSDART00000078297	ENSDARG00000055889	-	16:29789352-29809727	RFM	TFD	OK	4.44739	0.809294	-2.45822	-2.14694	0.0085	0.599757	no
ENSDART00000078316	ENSDARG00000055912	nipa2	6:37681955-37693856	RFM	TFD	OK	3.13511	11.092	1.82293	1.52502	0.0407	0.99732	no
ENSDART00000078642	ENSDARG00000039319	vps37b	5:29644434-29661354	RFM	TFD	OK	4.2366	11.4364	1.43265	1.48024	0.04565	0.99732	no
ENSDART00000078932	ENSDARG00000007276	ela3l	5:27756144-27763404	RFM	TFD	OK	59.1764	21.5084	-1.46012	-1.56801	0.03185	0.99732	no
ENSDART00000079003	ENSDARG00000056498	crp	24:39612812-39615888	RFM	TFD	OK	0	6.56715	2.91975	NA	0.0154	0.791199	no
ENSDART00000079042	ENSDARG00000056557	copb1	7:28928347-28946102	RFM	TFD	OK	17.5313	46.5653	1.40933	1.75269	0.01625	0.80088	no
ENSDART00000079091	ENSDARG00000056587	cyp2r1	7:28581188-28823102	RFM	TFD	OK	14.4008	98.3493	2.77177	2.52532	0.00075	0.133667	no
ENSDART00000079452	ENSDARG00000056874	lygl1	14:21894331-21899766	RFM	TFD	OK	14.2042	51.6322	1.86195	1.95168	0.00905	0.609459	no
ENSDART00000079476	ENSDARG00000056909	-	24:34784369-35042769	RFM	TFD	OK	40.7941	7.39176	-2.46437	-2.27429	0.0305	0.99732	no
ENSDART00000079563	ENSDARG00000043586	fas	17:23449750-23461238	RFM	TFD	OK	3.85939	13.0137	1.75358	1.70435	0.0191	0.861945	no
ENSDART00000079655	ENSDARG00000057064	enpep	13:12412790-12450545	RFM	TFD	OK	1.07724	7.69962	2.83744	2.76446	0.0001	0.0339308	yes
ENSDART00000079699	ENSDARG00000007172	plxna3	8:9764701-10115344	RFM	TFD	OK	1.46293	0.514162	-1.50856	-1.49554	0.0456	0.99732	no
ENSDART00000079848	ENSDARG00000057241	tnfsf10	24:27802725-27807780	RFM	TFD	OK	1.20909	4.40659	1.86574	1.76962	0.02025	0.893228	no
ENSDART00000080687	ENSDARG00000024815	ogfrl2	11:20511781-20518122	RFM	TFD	OK	2.25859	10.7385	2.2493	2.20831	0.00355	0.347979	no
ENSDART00000080712	ENSDARG00000057949	slc43a3b	14:14969379-14994635	RFM	TFD	OK	4.31883	1.18825	-1.8618	-1.85275	0.00965	0.628768	no
ENSDART00000080771	ENSDARG00000007129	-	3:16186341-16215766	RFM	TFD	OK	4.92655	0.484659	-3.34554	-3.29276	0.00025	0.0700159	no
ENSDART00000080854	ENSDARG00000022712	stat3	3:16650645-16727426	RFM	TFD	OK	6.27376	16.6685	1.40972	1.43626	0.042	0.99732	no
ENSDART00000080939	ENSDARG00000058122	si:dkey-260j18.2	15:13555481-13566978	RFM	TFD	OK	3.57208	1.18897	-1.58705	-1.71551	0.01525	0.791199	no
ENSDART00000081039	ENSDARG00000058206	sb:cb252	14:11656672-11659628	RFM	TFD	OK	0.381416	13.462	5.14138	3.5018	0.04105	0.99732	no
ENSDART00000081089	ENSDARG00000058244	IL17RA (2 of 5)	4:11381986-11387621	RFM	TFD	OK	1.12902	3.92753	1.79855	1.53737	0.04015	0.99732	no
ENSDART00000081193	ENSDARG00000058332	-	23:10459148-10461780	RFM	TFD	OK	1.96239	18.9355	3.27041	2.99352	0.00035	0.0857694	no
ENSDART00000081660	ENSDARG00000058733	ihha	9:7399334-7408794	RFM	TFD	OK	1.26092	4.25567	1.75491	1.50651	0.03815	0.99732	no
ENSDART00000081707	ENSDARG00000058775	SLC22A3	17:6095635-6112613	RFM	TFD	OK	5.65964	1.82149	-1.63559	-1.68149	0.0188	0.854915	no
ENSDART00000081835	ENSDARG00000037748	slc43a1b	1:45046969-45093536	RFM	TFD	OK	11.3172	4.22557	-1.4213	-1.50854	0.0318	0.99732	no
ENSDART00000081985	ENSDARG00000059001	pim2	8:9472702-9478902	RFM	TFD	OK	54.2617	1.94328	-4.80337	-4.7302	5e-05	0.0238432	yes
ENSDART00000081997	ENSDARG00000059020	thap1	5:790770-798713	RFM	TFD	OK	4.38871	0.769968	-2.51092	-1.80256	0.04195	0.99732	no
ENSDART00000082664	ENSDARG00000059460	sbf2	7:68782900-69069799	RFM	TFD	OK	1.32433	0.487173	-1.44276	-1.48694	0.0437	0.99732	no
ENSDART00000082667	ENSDARG00000032617	fgfrl1a	14:15275280-15396134	RFM	TFD	OK	10.3139	3.95402	-1.38319	-1.43251	0.04635	0.99732	no
ENSDART00000083294	ENSDARG00000059711	nol6	5:52556061-52584092	RFM	TFD	OK	7.5845	2.48327	-1.61081	-1.76182	0.01495	0.785053	no
ENSDART00000083539	ENSDARG00000079716	sin3aa	25:6703047-6744427	RFM	TFD	OK	10.3475	4.07815	-1.3433	-1.55116	0.03365	0.99732	no
ENSDART00000083879	ENSDARG00000012790	tmem161a	22:18455047-18465406	RFM	TFD	OK	3.06157	1.17595	-1.38045	-1.50333	0.03715	0.99732	no
ENSDART00000083947	ENSDARG00000059956	ptk6b	23:17558042-17574729	RFM	TFD	OK	0.183886	1.57355	3.09714	2.14419	0.0214	0.923182	no
ENSDART00000084715	ENSDARG00000060256	alkbh8	16:44925523-44945077	RFM	TFD	OK	4.63546	1.37052	-1.75799	-1.70988	0.01825	0.838549	no
ENSDART00000085263	ENSDARG00000060484	EPT1	23:31238821-31260997	RFM	TFD	OK	3.42887	0.698688	-2.29501	-1.78967	0.01395	0.752703	no
ENSDART00000085559	ENSDARG00000068006	gck	8:42670731-42682693	RFM	TFD	OK	38.134	1006.1	4.72155	3.76507	5e-05	0.0238432	yes
ENSDART00000085624	ENSDARG00000060618	ipo13	20:48018155-48114594	RFM	TFD	OK	18.1636	3.87824	-2.22758	-2.57963	0.00085	0.138865	no
ENSDART00000085684	ENSDARG00000060374	ttll11	5:35229848-35286858	RFM	TFD	OK	0.638705	3.2976	2.36819	1.98852	0.00995	0.633783	no
ENSDART00000085821	ENSDARG00000060702	npffr2.2	5:34688418-34724078	RFM	TFD	OK	7.94168	2.23165	-1.83133	-1.73249	0.02295	0.957281	no
ENSDART00000086202	ENSDARG00000060875	pde1a	9:45564683-45709353	RFM	TFD	OK	1.02988	3.5695	1.79325	1.51611	0.0383	0.99732	no
ENSDART00000086734	ENSDARG00000061093	phldb1a	5:32064234-32130189	RFM	TFD	OK	3.49641	1.01898	-1.77874	-1.87207	0.01095	0.652709	no
ENSDART00000086871	ENSDARG00000061145	gfod2	7:30381395-30388976	RFM	TFD	OK	6.68648	1.96547	-1.76637	-1.78893	0.0115	0.674106	no
ENSDART00000086946	ENSDARG00000061177	mov10b.1	8:28512186-28540038	RFM	TFD	OK	4.6313	14.8561	1.68157	2.04001	0.00425	0.385123	no
ENSDART00000087001	ENSDARG00000061195	cnnm2a	13:28841687-28866862	RFM	TFD	OK	1.3488	0.271351	-2.31344	-1.73424	0.04235	0.99732	no
ENSDART00000087501	ENSDARG00000061383	serpinf2b	15:25877319-25888993	RFM	TFD	OK	1.41677	0	-1.27308	NA	0.04235	0.99732	no
ENSDART00000087597	ENSDARG00000061436	col6a2	11:34757617-34796579	RFM	TFD	OK	2.22387	0.67355	-1.72321	-1.47318	0.04015	0.99732	no
ENSDART00000087844	ENSDARG00000004111	esr1	20:26389362-26412982	RFM	TFD	OK	120.485	34.8677	-1.78889	-1.94337	0.00665	0.516884	no
ENSDART00000087918	ENSDARG00000061566	SLC7A3 (2 of 2)	14:31750850-31761294	RFM	TFD	OK	4.22804	1.0752	-1.97538	-1.81319	0.0184	0.841061	no
ENSDART00000088005	ENSDARG00000061591	abcb10	13:24486938-24500702	RFM	TFD	OK	3.36258	0.973628	-1.78813	-1.57886	0.04175	0.99732	no
ENSDART00000088403	ENSDARG00000075159	mfi2	6:29805606-29823233	RFM	TFD	OK	2.0199	11.6989	2.53401	2.90256	0.0001	0.0339308	yes
ENSDART00000088611	ENSDARG00000070515	BX321875.2	3:2876065-2890992	RFM	TFD	OK	0	1.43896	1.28627	NA	5e-05	0.0238432	yes
ENSDART00000088750	ENSDARG00000061880	apbb2b	1:18680381-18737730	RFM	TFD	OK	1.49894	4.90702	1.71091	1.85613	0.00975	0.628768	no
ENSDART00000089108	ENSDARG00000078179	fndc3ba	2:25463827-25691632	RFM	TFD	OK	2.22864	9.54213	2.09815	2.09761	0.0065	0.509716	no
ENSDART00000089358	ENSDARG00000068182	crb3b	1:56727186-56731699	RFM	TFD	OK	4.85177	19.0257	1.97136	2.05587	0.00465	0.404161	no
ENSDART00000089385	ENSDARG00000018258	adkb	12:47919623-47945557	RFM	TFD	OK	6.41252	1.30781	-2.29374	-2.16861	0.00815	0.584547	no
ENSDART00000089480	ENSDARG00000062132	cyp4v8	1:16642200-16654540	RFM	TFD	OK	111.516	35.1223	-1.66679	-1.84144	0.01055	0.644098	no
ENSDART00000089953	ENSDARG00000062315	sik2b	15:20742405-20814607	RFM	TFD	OK	8.55144	3.49094	-1.29255	-1.55232	0.02505	0.988774	no
ENSDART00000090173	ENSDARG00000062375	lcat	25:5055736-5067111	RFM	TFD	OK	11.1764	47.8914	2.09931	2.53456	0.00045	0.0980222	no
ENSDART00000091549	ENSDARG00000062949	nt5dc3	25:19418260-19438888	RFM	TFD	OK	2.69264	0.467565	-2.52579	-2.10335	0.0073	0.547187	no
ENSDART00000091567	ENSDARG00000062956	dagla	7:14246038-14314442	RFM	TFD	OK	10.7064	3.77096	-1.50547	-1.63474	0.0216	0.929538	no
ENSDART00000091612	ENSDARG00000069484	dab2ipa	8:12646650-12847586	RFM	TFD	OK	0.316491	1.13933	1.84794	1.55919	0.0355	0.99732	no
ENSDART00000092050	ENSDARG00000076484	stab1	22:10391569-10464531	RFM	TFD	OK	1.15219	0.413192	-1.47949	-1.55347	0.0317	0.99732	no
ENSDART00000092182	ENSDARG00000063218	ppm1la	2:5908157-5934900	RFM	TFD	OK	15.4915	6.0689	-1.35197	-1.57384	0.02855	0.99732	no
ENSDART00000092500	ENSDARG00000063370	sgk2a	23:4375699-4395666	RFM	TFD	OK	3.87877	0.99461	-1.9634	-1.4004	0.044	0.99732	no
ENSDART00000092780	ENSDARG00000024748	DST	13:1302450-1594370	RFM	TFD	OK	6.86752	1.82594	-1.91115	-2.1067	0.004	0.371453	no
ENSDART00000093228	ENSDARG00000063665	mat2al	10:4973035-4983552	RFM	TFD	OK	5.51349	18.5408	1.74966	2.00918	0.00425	0.385123	no
ENSDART00000097249	ENSDARG00000028087	aldh2.2	5:72463281-72486869	RFM	TFD	OK	9.47258	66.8949	2.82007	1.99517	0.01915	0.861945	no
ENSDART00000097460	ENSDARG00000052734	hmgcra	5:52658956-52678922	RFM	TFD	OK	53.8669	14.0696	-1.93682	-1.82253	0.0134	0.73198	no
ENSDART00000097671	ENSDARG00000067806	zgc:158432	5:38138697-38149187	RFM	TFD	OK	13.531	37.0443	1.45298	1.57315	0.02235	0.941154	no
ENSDART00000097710	ENSDARG00000067829	ppargc1a	7:73134951-73225368	RFM	TFD	OK	13.7518	3.26817	-2.07306	-2.06028	0.00615	0.490998	no
ENSDART00000097754	ENSDARG00000012860	tmprss4b	5:39488266-39512516	RFM	TFD	OK	1.00042	3.81073	1.92946	1.59642	0.03395	0.99732	no
ENSDART00000098148	ENSDARG00000068030	APOLD1 (3 of 4)	7:2701785-2725553	RFM	TFD	OK	1.46853	0.348046	-2.07702	-1.91887	0.0105	0.644098	no
ENSDART00000098687	ENSDARG00000068280	CABZ01083696.1	9:51399178-51498601	RFM	TFD	OK	5.45973	16.9171	1.63158	1.90071	0.00905	0.609459	no
ENSDART00000099046	ENSDARG00000036489	MAF1	7:41476367-41484742	RFM	TFD	OK	2.43349	6.342	1.38191	1.48149	0.04155	0.99732	no
ENSDART00000099055	ENSDARG00000068477	csdc2b	3:5706664-5711244	RFM	TFD	OK	63.3841	21.8982	-1.53331	-1.88466	0.0086	0.599757	no
ENSDART00000099105	ENSDARG00000067755	ubc	11:21577565-21580026	RFM	TFD	OK	55.0319	124.691	1.18002	1.3894	0.04275	0.99732	no
ENSDART00000099425	ENSDARG00000068680	ctrl	15:36518668-36527571	RFM	TFD	OK	12.6898	2.15644	-2.55695	-2.68341	0.00085	0.138865	no
ENSDART00000099479	ENSDARG00000068711	crfb4	9:16524496-16651219	RFM	TFD	OK	5.09124	14.8595	1.5453	1.58192	0.0284	0.99732	no
ENSDART00000099715	ENSDARG00000068850	fhit	6:54037074-54037527	RFM	TFD	OK	1.89956	0	-1.53583	NA	0.00055	0.11284	no
ENSDART00000100166	ENSDARG00000069048	serpinf1	21:38942829-38956551	RFM	TFD	OK	3.76821	1.31922	-1.5142	-1.41402	0.04535	0.99732	no
ENSDART00000100170	ENSDARG00000069054	glula	2:19460033-19463977	RFM	TFD	OK	16.1508	102.357	2.66393	2.7846	0.0002	0.0598102	no
ENSDART00000100223	ENSDARG00000041599	zgc:91860	18:17087673-17120836	RFM	TFD	OK	0.511531	1.73688	1.76361	1.55178	0.0389	0.99732	no
ENSDART00000100310	ENSDARG00000069113	dbn1	21:36118599-36297621	RFM	TFD	OK	1.12615	3.71017	1.72009	1.66325	0.0223	0.941154	no
ENSDART00000100396	ENSDARG00000069135	ppp1r15a	7:75191965-75197308	RFM	TFD	OK	5.85481	22.1356	1.91867	2.14699	0.00445	0.394552	no
ENSDART00000100611	ENSDARG00000069244	si:ch211-244b2.2	4:25169680-25182793	RFM	TFD	OK	2.38089	6.69229	1.491	1.45849	0.0424	0.99732	no
ENSDART00000101097	ENSDARG00000040064	acp6	9:31512075-31523722	RFM	TFD	OK	1.34888	8.60754	2.67384	2.5277	0.0012	0.17644	no
ENSDART00000101633	ENSDARG00000039406	prom2	13:28971545-29000556	RFM	TFD	OK	6.44701	21.482	1.73643	1.65849	0.02435	0.987176	no
ENSDART00000101756	ENSDARG00000012942	itgb5	9:23710847-23781360	RFM	TFD	OK	7.06205	1.24809	-2.50036	-2.30895	0.0032	0.326363	no
ENSDART00000101856	ENSDARG00000037144	cpb2	1:28696176-28709300	RFM	TFD	OK	0	1.26026	1.17649	NA	0.0405	0.99732	no
ENSDART00000102196	ENSDARG00000069936	si:dkey-281i8.1	9:20210248-20228109	RFM	TFD	OK	0	1.50264	1.32345	NA	5e-05	0.0238432	yes
ENSDART00000102408	ENSDARG00000006251	ell2	21:10173105-10198973	RFM	TFD	OK	9.46996	26.617	1.49092	1.72398	0.01725	0.827063	no
ENSDART00000102483	ENSDARG00000070047	rgs4	6:34379925-34384645	RFM	TFD	OK	2.37393	0.691079	-1.78035	-1.64147	0.025	0.988774	no
ENSDART00000102690	ENSDARG00000070140	RETSAT (2 of 2)	3:39186596-39192895	RFM	TFD	OK	6.24709	22.2079	1.82982	2.08672	0.0019	0.234431	no
ENSDART00000102863	ENSDARG00000070212	zgc:158463	20:55786254-55787467	RFM	TFD	OK	1115.07	274.554	-2.02197	-2.00775	0.01005	0.635563	no
ENSDART00000102952	ENSDARG00000070256	suz12a	3:35934687-35950336	RFM	TFD	OK	5.23083	1.05723	-2.30676	-2.25464	0.0034	0.335137	no
ENSDART00000103169	ENSDARG00000031161	nr1d4a	23:35842351-35873065	RFM	TFD	OK	2.67062	0.461322	-2.53333	-1.82901	0.02645	0.99732	no
ENSDART00000103330	ENSDARG00000070426	chac1	20:28296498-28299069	RFM	TFD	OK	91.6282	295.936	1.69142	1.6668	0.0274	0.99732	no
ENSDART00000103343	ENSDARG00000000588	grasp	23:32438166-32474701	RFM	TFD	OK	1.56309	7.74552	2.30896	2.4324	0.0008	0.137041	no
ENSDART00000104057	ENSDARG00000070689	slc35b1	3:20889058-20908455	RFM	TFD	OK	4.81554	16.3913	1.76716	1.80741	0.01025	0.641316	no
ENSDART00000104143	ENSDARG00000001969	txlng	11:12842890-12860055	RFM	TFD	OK	7.15426	2.85109	-1.32729	-1.43161	0.03865	0.99732	no
ENSDART00000104401	ENSDARG00000070872	CR855393.1	7:3438334-3439771	RFM	TFD	OK	4.93055	0	-2.56817	NA	5e-05	0.0238432	yes
ENSDART00000104606	ENSDARG00000032277	rars2	20:2711158-2742357	RFM	TFD	OK	0.825744	3.4533	2.06421	1.72676	0.02715	0.99732	no
ENSDART00000104693	ENSDARG00000024276	PCBP4	22:35095245-35377777	RFM	TFD	OK	2.568	0.367146	-2.80622	-2.45138	0.00285	0.30476	no
ENSDART00000104728	ENSDARG00000054418	zgc:136895	22:33648999-33663058	RFM	TFD	OK	0.254066	1.62298	2.67537	1.72993	0.0463	0.99732	no
ENSDART00000104848	ENSDARG00000045011	TAPBP (1 of 2)	19:7689029-7693227	RFM	TFD	OK	1.2444	4.07233	1.71041	1.51948	0.0408	0.99732	no
ENSDART00000105150	ENSDARG00000071216	ENDOD1 (6 of 13)	19:3863323-3866524	RFM	TFD	OK	60.3926	10.5021	-2.52369	-2.84526	0.0001	0.0339308	yes
ENSDART00000105691	ENSDARG00000012388	CU855779.1	24:29154126-29165706	RFM	TFD	OK	13.0793	33.715	1.36611	1.47765	0.0406	0.99732	no
ENSDART00000105993	ENSDARG00000087266	TRIM14 (6 of 27)	1:59563309-59565679	RFM	TFD	OK	1.51816	4.89271	1.68831	1.62886	0.0226	0.94716	no
ENSDART00000106082	ENSDARG00000043175	CELA1 (5 of 7)	22:7500873-7508215	RFM	TFD	OK	2.35024	0.313558	-2.906	-2.04025	0.0302	0.99732	no
ENSDART00000106147	ENSDARG00000037393	slc43a1a	14:23079857-23101249	RFM	TFD	OK	30.7222	4.19936	-2.87104	-2.94366	5e-05	0.0238432	yes
ENSDART00000108630	ENSDARG00000079292	CU633740.1	3:6849666-6853080	RFM	TFD	OK	1.75446	0.249073	-2.81639	-2.15459	0.01565	0.791199	no
ENSDART00000108763	ENSDARG00000055278	cfb	21:26810677-26825791	RFM	TFD	OK	520.969	1595.99	1.61518	1.56915	0.0219	0.935602	no
ENSDART00000108830	ENSDARG00000074390	tmem176l.4	16:49734596-49747407	RFM	TFD	OK	0.233553	3.00102	3.68363	2.33108	0.0324	0.99732	no
ENSDART00000108972	ENSDARG00000090469	SYCN (1 of 2)	21:24504296-24504692	RFM	TFD	OK	14.6013	2.32569	-2.65037	-1.97392	0.02955	0.99732	no
ENSDART00000109464	ENSDARG00000078859	g0s2	23:39751631-39753203	RFM	TFD	OK	81.2411	349.187	2.10372	2.43386	0.00055	0.11284	no
ENSDART00000109535	ENSDARG00000079848	gmps	18:32408893-32442476	RFM	TFD	OK	11.386	3.87301	-1.55573	-1.79241	0.0108	0.650359	no
ENSDART00000109564	ENSDARG00000077336	si:ch1073-181h11.2	22:2293363-2301104	RFM	TFD	OK	0	1.15646	1.10866	NA	0.00225	0.262907	no
ENSDART00000109599	ENSDARG00000060308	URB1 (1 of 2)	15:5401819-5465415	RFM	TFD	OK	1.75293	0.586102	-1.58054	-1.6041	0.0285	0.99732	no
ENSDART00000109618	ENSDARG00000078178	art4	3:4218764-4219978	RFM	TFD	OK	3.77285	10.3914	1.46166	1.517	0.0384	0.99732	no
ENSDART00000109694	ENSDARG00000051884	ca5	25:13142008-13152469	RFM	TFD	OK	55.9288	12.9287	-2.11301	-2.32505	0.00235	0.267506	no
ENSDART00000109923	ENSDARG00000079990	slc25a19	3:13529-35053	RFM	TFD	OK	2.11111	5.51957	1.38656	1.41406	0.0485	0.99732	no
ENSDART00000110219	ENSDARG00000075693	NUFIP1	6:59396064-59408213	RFM	TFD	OK	10.287	2.04185	-2.33287	-1.7823	0.04615	0.99732	no
ENSDART00000110316	ENSDARG00000078895	fasn	12:34681229-34725417	RFM	TFD	OK	1.05067	3.04568	1.53546	1.42962	0.0468	0.99732	no
ENSDART00000110424	ENSDARG00000077169	wu:fj08f03	14:11649672-11655264	RFM	TFD	OK	0.632543	3.02545	2.25791	2.04144	0.0098	0.628768	no
ENSDART00000110608	ENSDARG00000074908	col6a1	11:34835240-34903710	RFM	TFD	OK	6.70984	1.23147	-2.4459	-2.2323	0.0046	0.403793	no
ENSDART00000110815	ENSDARG00000078137	BX004857.3	7:2213243-2214674	RFM	TFD	OK	0	12.6424	3.77003	NA	5e-05	0.0238432	yes
ENSDART00000111089	ENSDARG00000079634	filip1b	20:50030893-50040360	RFM	TFD	OK	3.27214	0.881823	-1.89167	-1.83048	0.0107	0.646544	no
ENSDART00000111149	ENSDARG00000078495	pigr	2:51771669-51792638	RFM	TFD	OK	33.1914	10.6087	-1.64556	-1.77392	0.01525	0.791199	no
ENSDART00000111303	ENSDARG00000077237	CU075695.3	7:35961796-36001512	RFM	TFD	OK	1.26131	0.297001	-2.08638	-1.95746	0.01115	0.657962	no
ENSDART00000111410	ENSDARG00000076811	GANAB (1 of 3)	14:48455765-48485251	RFM	TFD	OK	123.359	40.1561	-1.61917	-1.66789	0.0287	0.99732	no
ENSDART00000111531	ENSDARG00000076386	epdl1	7:1008113-1019469	RFM	TFD	OK	28.1728	82.392	1.5482	1.81391	0.0094	0.621175	no
ENSDART00000111557	ENSDARG00000043276	calr	22:4339289-4410265	RFM	TFD	OK	88.2402	254.239	1.52668	1.73463	0.0158	0.794231	no
ENSDART00000111587	ENSDARG00000016868	rhobtb2a	5:45089104-45121257	RFM	TFD	OK	7.00232	2.35677	-1.57102	-1.41463	0.0487	0.99732	no
ENSDART00000111598	ENSDARG00000075045	cxcl-c1c	1:49728562-49732289	RFM	TFD	OK	21.8336	115.771	2.40666	2.64714	0.00045	0.0980222	no
ENSDART00000111634	ENSDARG00000074007	wdr4	9:20514265-20526003	RFM	TFD	OK	5.58274	1.74604	-1.67689	-1.49279	0.04925	0.99732	no
ENSDART00000111657	ENSDARG00000078084	TP53I3	17:6275262-6282796	RFM	TFD	OK	4.90006	0	-2.56073	NA	5e-05	0.0238432	yes
ENSDART00000111709	ENSDARG00000077528	CABZ01079251.1	3:8311-11537	RFM	TFD	OK	1.36076	6.11717	2.16845	1.82909	0.0142	0.759227	no
ENSDART00000112010	ENSDARG00000077207	lzts2b	12:48976626-48987988	RFM	TFD	OK	0.62197	2.74222	2.14043	1.75225	0.02135	0.923182	no
ENSDART00000112153	ENSDARG00000090113	fabp11a	19:33519854-33522332	RFM	TFD	OK	20.0092	6.08951	-1.71626	-1.59363	0.03655	0.99732	no
ENSDART00000112182	ENSDARG00000079486	fam20a	12:3498356-3531817	RFM	TFD	OK	189.482	76.0889	-1.3163	-1.52077	0.024	0.980222	no
ENSDART00000112201	ENSDARG00000040334	mat2aa	10:6837632-6850187	RFM	TFD	OK	146.074	33.7574	-2.11342	-1.89547	0.01155	0.674795	no
ENSDART00000112447	ENSDARG00000080020	il13ra1	7:20364483-20379426	RFM	TFD	OK	1.81077	6.25284	1.78791	1.50111	0.03855	0.99732	no
ENSDART00000112495	ENSDARG00000079497	C5H8orf4 (2 of 2)	5:29511197-29512206	RFM	TFD	OK	2.92464	7.90977	1.43538	1.44112	0.0404	0.99732	no
ENSDART00000112807	ENSDARG00000075163	cxcl-c5c	5:44515588-44522687	RFM	TFD	OK	38.9467	231.007	2.56836	2.68351	0.0008	0.137041	no
ENSDART00000112930	ENSDARG00000076547	ABCC6	14:24523759-24564808	RFM	TFD	OK	3.60796	0.737069	-2.29131	-2.17358	0.00855	0.599757	no
ENSDART00000113033	ENSDARG00000074613	si:ch211-240l19.6	4:7219942-7220588	RFM	TFD	OK	18.9211	1.73734	-3.44505	-2.79675	0.00535	0.443171	no
ENSDART00000113221	ENSDARG00000074641	tfap4	3:10971098-10998827	RFM	TFD	OK	4.77419	1.90158	-1.32806	-1.47153	0.04455	0.99732	no
ENSDART00000113259	ENSDARG00000079055	TARBP1 (1 of 2)	13:39837186-39872524	RFM	TFD	OK	1.71888	0.36231	-2.24617	-2.0057	0.01345	0.732444	no
ENSDART00000113272	ENSDARG00000076953	CR388416.1	4:35847000-35872671	RFM	TFD	OK	58.713	8.38231	-2.80826	-3.1722	5e-05	0.0238432	yes
ENSDART00000113368	ENSDARG00000075606	RNF5	19:977613-984395	RFM	TFD	OK	6.97641	2.48311	-1.49034	-1.72581	0.01825	0.838549	no
ENSDART00000113371	ENSDARG00000078276	COLGALT1 (3 of 3)	1:58366146-58387672	RFM	TFD	OK	1.02117	0.117784	-3.11602	-2.32426	0.01385	0.749599	no
ENSDART00000113524	ENSDARG00000074317	FAM20C (1 of 2)	3:62557197-62622617	RFM	TFD	OK	16.3317	3.76506	-2.11693	-2.27391	0.00365	0.351916	no
ENSDART00000113542	ENSDARG00000074501	TNIP2	1:37223710-37227925	RFM	TFD	OK	0.234957	1.68789	2.84475	1.85563	0.04075	0.99732	no
ENSDART00000113628	ENSDARG00000074547	si:ch211-240l19.8	4:7210119-7210735	RFM	TFD	OK	100.663	16.0193	-2.65165	-3.00711	0.0001	0.0339308	yes
ENSDART00000113716	ENSDARG00000079046	rabl6	5:5581497-5638350	RFM	TFD	OK	0.88534	4.00131	2.17617	1.81309	0.0176	0.832532	no
ENSDART00000113774	ENSDARG00000077288	si:ch211-188c16.1	2:2489901-2506002	RFM	TFD	OK	3.60268	15.79	2.13187	2.35541	0.0016	0.212259	no
ENSDART00000113842	ENSDARG00000079216	DPEP3	7:36723559-36736777	RFM	TFD	OK	8.87416	2.37497	-1.9017	-1.60458	0.04265	0.99732	no
ENSDART00000113889	ENSDARG00000075643	ifi35	3:30092895-30100074	RFM	TFD	OK	4.53843	13.0818	1.52729	1.51677	0.03985	0.99732	no
ENSDART00000113936	ENSDARG00000074663	zgc:162183	17:20399958-20423111	RFM	TFD	OK	1.78529	6.09285	1.77096	1.86537	0.0105	0.644098	no
ENSDART00000114091	ENSDARG00000078338	XPO5	13:2405902-2439151	RFM	TFD	OK	3.01191	0.807696	-1.8988	-1.72043	0.02635	0.99732	no
ENSDART00000114225	ENSDARG00000074082	CU467828.1	2:45752082-45931456	RFM	TFD	OK	0.165919	1.39799	3.0748	1.87932	0.04635	0.99732	no
ENSDART00000114272	ENSDARG00000043304	nop2	16:19296239-19313598	RFM	TFD	OK	21.4715	6.22436	-1.78643	-1.99545	0.00525	0.439009	no
ENSDART00000114552	ENSDARG00000013252	TMC5	3:26266023-26283681	RFM	TFD	OK	3.8961	13.5911	1.80256	2.04567	0.0032	0.326363	no
ENSDART00000114576	ENSDARG00000076795	CABZ01084615.1	1:59543536-59550894	RFM	TFD	OK	35.674	3.18338	-3.48624	-3.40699	0.00035	0.0857694	no
ENSDART00000114701	ENSDARG00000077753	SZT2	6:2262172-2418810	RFM	TFD	OK	1.53511	0.46001	-1.73861	-1.84854	0.01235	0.696177	no
ENSDART00000114741	ENSDARG00000077469	polr1b	13:42570586-42593458	RFM	TFD	OK	10.6991	2.40485	-2.15348	-2.20363	0.00335	0.33394	no
ENSDART00000114829	ENSDARG00000073775	VDAC3 (3 of 4)	10:3150739-3156860	RFM	TFD	OK	5.33219	0.655313	-3.02447	-2.12787	0.0125	0.697943	no
ENSDART00000114855	ENSDARG00000074422	ndufa13	2:59673088-59681384	RFM	TFD	OK	26.1515	99.7069	1.9308	1.68526	0.0241	0.982033	no
ENSDART00000114864	ENSDARG00000075719	C1S (2 of 3)	16:34163238-34166552	RFM	TFD	OK	43.9691	114.185	1.37681	1.62232	0.022	0.93747	no
ENSDART00000115071	ENSDARG00000079727	sepp1b	2:27542967-27549275	RFM	TFD	OK	69.2204	264.545	1.93424	1.96141	0.01065	0.645734	no
ENSDART00000115189	ENSDARG00000036864	slc34a2b	23:1084885-1115886	RFM	TFD	OK	2.53931	10.7301	2.07916	1.99972	0.0078	0.568691	no
ENSDART00000115243	ENSDARG00000075015	soul5	3:54113933-54123253	RFM	TFD	OK	1.98113	6.30728	1.67069	1.54578	0.0402	0.99732	no
ENSDART00000115266	ENSDARG00000017427	phf20l1	16:33904959-33926978	RFM	TFD	OK	3.42657	76.9052	4.48824	3.65122	5e-05	0.0238432	yes
ENSDART00000121434	ENSDARG00000089412	-	19:13590190-13711777	RFM	TFD	OK	7.42091	2.0382	-1.8643	-1.96958	0.00845	0.599757	no
ENSDART00000121531	ENSDARG00000040334	mat2aa	10:6837632-6850187	RFM	TFD	OK	137.769	22.5466	-2.61126	-1.7473	0.01905	0.861945	no
ENSDART00000121576	ENSDARG00000045442	cpb1	24:4835110-4845460	RFM	TFD	OK	19.4186	1.65393	-3.55348	-3.43352	0.0001	0.0339308	yes
ENSDART00000121923	ENSDARG00000016404	ptch1	8:30811065-30918608	RFM	TFD	OK	4.961	1.49206	-1.73333	-1.94584	0.00515	0.432698	no
ENSDART00000121938	ENSDARG00000058005	hgd	24:24567434-24578994	RFM	TFD	OK	0	42.9546	5.45794	NA	0.0315	0.99732	no
ENSDART00000122049	ENSDARG00000089722	C1S (3 of 3)	16:34182218-34192603	RFM	TFD	OK	10.8967	47.6125	2.12745	2.39091	0.0014	0.194501	no
ENSDART00000122203	ENSDARG00000087732	Metazoa_SRP	3:30399857-30400153	RFM	TFD	OK	114.434	46.8759	-1.2876	-1.38563	0.0433	0.99732	no
ENSDART00000122240	ENSDARG00000089434	etv7	23:5137882-5143619	RFM	TFD	OK	0	1.24901	1.16929	NA	0.0084	0.599757	no
ENSDART00000122370	ENSDARG00000087194	agxt2	21:9082003-9109705	RFM	TFD	OK	61.9336	27.2378	-1.18511	-1.46342	0.03655	0.99732	no
ENSDART00000122403	ENSDARG00000088449	wu:fb55g09	22:10512711-10513320	RFM	TFD	OK	120.47	18.0698	-2.73702	-3.06779	0.0001	0.0339308	yes
ENSDART00000122416	ENSDARG00000090078	UTRN	23:1384084-1476151	RFM	TFD	OK	4.16552	1.44499	-1.52744	-1.56357	0.0304	0.99732	no
ENSDART00000122423	ENSDARG00000087873	si:ch211-170n20.3	6:43369373-43380313	RFM	TFD	OK	48.306	2.87793	-4.0691	-4.39796	5e-05	0.0238432	yes
ENSDART00000122429	ENSDARG00000091127	klf15	23:35189907-35198133	RFM	TFD	OK	27.3187	10.9193	-1.32301	-1.5646	0.03055	0.99732	no
ENSDART00000122496	ENSDARG00000086938	CABZ01036821.1	1:56636768-56639220	RFM	TFD	OK	0	2.01776	1.59348	NA	0.0453	0.99732	no
ENSDART00000122579	ENSDARG00000089075	CU694221.1	24:34626842-34662916	RFM	TFD	OK	1.70557	12.5341	2.87753	2.79136	0.0007	0.130008	no
ENSDART00000122628	ENSDARG00000074378	junba	1:52226930-52228487	RFM	TFD	OK	0.635812	21.6989	5.09288	3.51034	0.00215	0.252897	no
ENSDART00000122693	ENSDARG00000087803	NDUFC2	15:9568399-9568685	RFM	TFD	OK	137.034	14.5744	-3.23303	-2.45393	0.0131	0.720051	no
ENSDART00000122734	ENSDARG00000087303	cebpd	24:37059294-37061674	RFM	TFD	OK	11.0049	49.5788	2.17158	2.66738	0.0004	0.095373	no
ENSDART00000122854	ENSDARG00000090352	si:dkey-97i18.5	16:33930174-33932357	RFM	TFD	OK	88.3935	732.019	3.04987	2.60061	0.002	0.245056	no
ENSDART00000122911	ENSDARG00000088605	rgs3a	5:73132251-73159766	RFM	TFD	OK	2.04746	0.374565	-2.45055	-1.81195	0.03005	0.99732	no
ENSDART00000122924	ENSDARG00000088062	PPHLN1 (2 of 2)	8:55736873-55742089	RFM	TFD	OK	0.590808	3.1252	2.40319	1.68852	0.04105	0.99732	no
ENSDART00000122953	ENSDARG00000006219	gnl3	11:4021603-4033144	RFM	TFD	OK	43.5334	17.4692	-1.31731	-1.59847	0.02175	0.933715	no
ENSDART00000123035	ENSDARG00000086548	CR381540.3	14:11529150-11590125	RFM	TFD	OK	0	7.71756	3.12392	NA	0.0002	0.0598102	no
ENSDART00000123068	ENSDARG00000002167	cacnb1	3:15773659-15847664	RFM	TFD	OK	0.273976	2.40745	3.13538	2.5366	0.00495	0.421922	no
ENSDART00000123296	ENSDARG00000088324	CABZ01055343.2	24:38390607-38406841	RFM	TFD	OK	0.661207	2.68815	2.02344	1.94175	0.0055	0.451358	no
ENSDART00000123327	ENSDARG00000089130	CABZ01084618.1	1:59604335-59605730	RFM	TFD	OK	1.294	0	-1.19787	NA	5e-05	0.0238432	yes
ENSDART00000123381	ENSDARG00000090914	AL929286.1	11:39739697-39744955	RFM	TFD	OK	1.72318	0.553632	-1.63807	-1.66081	0.0205	0.897524	no
ENSDART00000123409	ENSDARG00000087145	PARP10	19:12578646-12589327	RFM	TFD	OK	2.24378	6.31939	1.49385	1.45488	0.0496	0.99732	no
ENSDART00000123459	ENSDARG00000091744	BX296557.7	20:55789894-55791666	RFM	TFD	OK	36.0964	7.75319	-2.21899	-2.16341	0.0026	0.286715	no
ENSDART00000123673	ENSDARG00000068431	si:ch211-195h23.3	2:43981961-44016911	RFM	TFD	OK	1.60915	13.0937	3.0245	2.98388	0.0008	0.137041	no
ENSDART00000123750	ENSDARG00000088172	CABZ01056518.1	3:6786534-6787677	RFM	TFD	OK	42.1393	104.692	1.31292	1.54702	0.0273	0.99732	no
ENSDART00000123845	ENSDARG00000062561	adck1	17:17322347-17589373	RFM	TFD	OK	0.956606	3.08531	1.68942	1.6624	0.0178	0.833189	no
ENSDART00000123990	ENSDARG00000031774	pus7	25:281604-290037	RFM	TFD	OK	9.39365	3.6207	-1.37542	-1.48163	0.0421	0.99732	no
ENSDART00000124059	ENSDARG00000060093	dapk1	5:46273720-46414488	RFM	TFD	OK	4.93527	1.73988	-1.50414	-1.65933	0.0192	0.861997	no
ENSDART00000124159	ENSDARG00000090889	BX005069.4	14:38211335-38214588	RFM	TFD	OK	6.76973	45.5477	2.75021	2.68534	0.0002	0.0598102	no
ENSDART00000124162	ENSDARG00000070918	FETUB (2 of 2)	22:41188534-41199382	RFM	TFD	OK	78.7201	14.28	-2.46274	-2.30297	0.0019	0.234431	no
ENSDART00000124248	ENSDARG00000090131	BX005305.5	12:47561044-47565018	RFM	TFD	OK	1.34691	0	-1.23076	NA	0.004	0.371453	no
ENSDART00000124465	ENSDARG00000088371	junbb	3:8434975-8436380	RFM	TFD	OK	2.42632	18.3807	2.92135	2.71568	0.00075	0.133667	no
ENSDART00000124643	ENSDARG00000089933	rasal3	6:9306392-9325605	RFM	TFD	OK	1.36543	5.09054	1.89847	1.94042	0.0057	0.465606	no
ENSDART00000124698	ENSDARG00000002710	ncl	22:39555552-39572992	RFM	TFD	OK	0	1.36359	1.24098	NA	0.0154	0.791199	no
ENSDART00000124943	ENSDARG00000037935	aldh16a1	3:32217378-32235491	RFM	TFD	OK	14.3616	4.302	-1.73914	-1.93341	0.0087	0.604342	no
ENSDART00000125019	ENSDARG00000013236	dhcr24	20:7323827-7351538	RFM	TFD	OK	6.85984	1.62278	-2.07971	-2.07755	0.0043	0.385123	no
ENSDART00000125084	ENSDARG00000091038	CU207276.4	6:53349904-53364022	RFM	TFD	OK	0.570274	1.57861	1.46893	1.43968	0.0454	0.99732	no
ENSDART00000125208	ENSDARG00000031651	slc29a1a	13:47172770-47223280	RFM	TFD	OK	2.32874	0.245501	-3.24575	-1.71453	0.02565	0.99732	no
ENSDART00000125280	ENSDARG00000088111	CU929417.2	3:6885329-6889910	RFM	TFD	OK	0	7.26045	3.04622	NA	5e-05	0.0238432	yes
ENSDART00000125430	ENSDARG00000090337	pprc1	13:11761997-11775438	RFM	TFD	OK	24.9978	3.07739	-3.02203	-2.98998	0.0002	0.0598102	no
ENSDART00000125433	ENSDARG00000088436	CT956064.3	20:55774137-55775909	RFM	TFD	OK	165.029	35.4031	-2.22077	-2.4866	0.0003	0.079003	no
ENSDART00000125462	ENSDARG00000013926	slc16a9a	17:20483925-20496769	RFM	TFD	OK	0.381808	18.5576	5.60302	3.59175	0.0021	0.248674	no
ENSDART00000125737	ENSDARG00000031475	mpp1	21:35344609-35405065	RFM	TFD	OK	1.26758	4.93047	1.95965	1.77736	0.0174	0.829745	no
ENSDART00000125900	ENSDARG00000086645	hs3st3b1b	12:38509795-38544145	RFM	TFD	OK	3.5673	11.2397	1.6557	1.81686	0.01405	0.755787	no
ENSDART00000125948	ENSDARG00000086180	CU929356.4	11:45908836-45921601	RFM	TFD	OK	0.980306	4.17304	2.0898	1.50779	0.0434	0.99732	no
ENSDART00000126020	ENSDARG00000091609	SPINK4	1:11431512-11434980	RFM	TFD	OK	25.3742	3.78971	-2.7432	-1.98396	0.02765	0.99732	no
ENSDART00000126282	ENSDARG00000033160	nr1d1	3:23779892-23787464	RFM	TFD	OK	2.66561	13.2566	2.31417	2.13591	0.005	0.424135	no
ENSDART00000126290	ENSDARG00000091075	HGH1 (2 of 2)	19:3370386-3370932	RFM	TFD	OK	9.10594	2.66448	-1.77295	-1.48038	0.0356	0.99732	no
ENSDART00000126426	ENSDARG00000069795	-	13:18594791-18677054	RFM	TFD	OK	52.6283	20.012	-1.39498	-1.42327	0.0491	0.99732	no
ENSDART00000126608	ENSDARG00000032653	fam60a	4:15700128-15712892	RFM	TFD	OK	2.63724	0.711668	-1.88975	-1.8282	0.0202	0.893228	no
ENSDART00000126674	ENSDARG00000005033	trip4	7:55924876-56069928	RFM	TFD	OK	3.38546	8.59126	1.34352	1.52836	0.02875	0.99732	no
ENSDART00000126937	ENSDARG00000089361	wu:fb59d01	10:2614095-2622395	RFM	TFD	OK	0.969879	4.42945	2.19125	1.60574	0.04615	0.99732	no
ENSDART00000126982	ENSDARG00000089382	zgc:158463	5:1192174-1192591	RFM	TFD	OK	408.691	93.4507	-2.12873	-2.25463	0.00205	0.248674	no
ENSDART00000127123	ENSDARG00000033614	rasgef1ba	5:41313282-41411575	RFM	TFD	OK	1.94206	11.9652	2.62319	2.79524	0.00045	0.0980222	no
ENSDART00000127436	ENSDARG00000004141	zgc:92630	15:14434637-14456545	RFM	TFD	OK	74.543	448.049	2.58751	3.05755	0.0001	0.0339308	yes
ENSDART00000127443	ENSDARG00000006288	prdm5	23:1945255-2058964	RFM	TFD	OK	0.139858	0.945089	2.75648	2.05671	0.01645	0.803999	no
ENSDART00000127479	ENSDARG00000019236	gsr	14:40349420-40369597	RFM	TFD	OK	5.98392	15.4502	1.36846	1.49506	0.03785	0.99732	no
ENSDART00000127482	ENSDARG00000086240	BX284666.1	2:50313782-50315978	RFM	TFD	OK	0.361479	3.16489	3.13017	2.0979	0.03955	0.99732	no
ENSDART00000127501	ENSDARG00000091499	NLRP6 (91 of 145)	4:59681446-59717235	RFM	TFD	OK	0.646448	4.06779	2.65364	2.36763	0.00235	0.267506	no
ENSDART00000127604	ENSDARG00000087188	nfil3-6	3:13889404-13895597	RFM	TFD	OK	7.27214	21.9312	1.59253	1.77973	0.0156	0.791199	no
ENSDART00000127628	ENSDARG00000086098	ERRFI1 (2 of 2)	23:21129275-21131905	RFM	TFD	OK	1.21529	13.9252	3.51833	3.04763	0.0004	0.095373	no
ENSDART00000127699	ENSDARG00000091234	CU019646.2	7:21397518-21398924	RFM	TFD	OK	0.294844	6.75559	4.51806	2.87293	0.0162	0.80088	no
ENSDART00000127714	ENSDARG00000087359	c3b	1:56776444-56813502	RFM	TFD	OK	69.0306	278.309	2.01138	2.15598	0.0036	0.349002	no
ENSDART00000127832	ENSDARG00000052617	raver1	3:46597751-46625119	RFM	TFD	OK	3.26329	0.925231	-1.81844	-1.76911	0.01475	0.781529	no
ENSDART00000128050	ENSDARG00000042520	UTP14A	5:70470605-70495766	RFM	TFD	OK	15.4626	6.25502	-1.3057	-1.5099	0.0357	0.99732	no
ENSDART00000128108	ENSDARG00000089331	CABZ01117575.1	25:38215960-38218895	RFM	TFD	OK	11.0628	2.50174	-2.14471	-1.87322	0.0227	0.949097	no
ENSDART00000128127	ENSDARG00000091061	slc38a3b	6:53100111-53113125	RFM	TFD	OK	14.5049	2.81469	-2.36549	-2.72926	0.0001	0.0339308	yes
ENSDART00000128167	ENSDARG00000003820	nr1d2a	16:53625488-53636413	RFM	TFD	OK	2.92858	14.2105	2.27869	2.15846	0.00915	0.611525	no
ENSDART00000128174	ENSDARG00000014181	foxp1b	6:43529978-43821762	RFM	TFD	OK	5.12853	1.66481	-1.62319	-1.82853	0.01275	0.705207	no
ENSDART00000128278	ENSDARG00000035665	CT027569.1	19:44157086-44158881	RFM	TFD	OK	9.11886	28.5188	1.64499	1.70671	0.016	0.799728	no
ENSDART00000128482	ENSDARG00000040623	fosl2	17:41427845-41443739	RFM	TFD	OK	0.231848	1.05266	2.18278	1.52702	0.0255	0.99732	no
ENSDART00000128518	ENSDARG00000086164	Metazoa_SRP	11:11568566-11568861	RFM	TFD	OK	1.36273	0	-1.24045	NA	0.03115	0.99732	no
ENSDART00000128701	ENSDARG00000090176	-	1:56639814-56646359	RFM	TFD	OK	1.77348	13.0453	2.87888	2.51182	0.0017	0.22055	no
ENSDART00000128727	ENSDARG00000088990	DMXL2 (3 of 4)	8:377625-394270	RFM	TFD	OK	2.12241	6.90026	1.70095	1.74774	0.0183	0.838663	no
ENSDART00000128855	ENSDARG00000086654	CT027762.3	7:4463534-4468299	RFM	TFD	OK	12.3047	41.8477	1.76594	1.81191	0.0085	0.599757	no
ENSDART00000128937	ENSDARG00000058159	ipo8	4:8432272-8460935	RFM	TFD	OK	9.57913	1.90404	-2.33083	-2.65195	0.00015	0.0499358	yes
ENSDART00000128975	ENSDARG00000089791	slc25a32a	19:13559191-13590112	RFM	TFD	OK	26.1781	101.626	1.95684	2.28825	0.00165	0.215649	no
ENSDART00000128981	ENSDARG00000097238	ba1l	3:55950128-55957638	RFM	TFD	OK	4.75776	0	-2.52551	NA	0.00935	0.620193	no
ENSDART00000129066	ENSDARG00000055443	zcchc7	1:20393122-20548992	RFM	TFD	OK	4.28045	1.76679	-1.27663	-1.42874	0.03515	0.99732	no
ENSDART00000129389	ENSDARG00000091087	BX936371.1	6:23267188-23269528	RFM	TFD	OK	2.86563	0.29795	-3.26571	-2.35285	0.0114	0.670472	no
ENSDART00000129393	ENSDARG00000010978	trmt1	11:32061792-32082913	RFM	TFD	OK	6.91695	1.64663	-2.07062	-2.0374	0.00625	0.496734	no
ENSDART00000129591	ENSDARG00000062721	dennd4a	18:18822324-18875881	RFM	TFD	OK	2.43168	0.518029	-2.23085	-2.07376	0.0178	0.833189	no
ENSDART00000129787	ENSDARG00000090364	zgc:158580	19:44068460-44154133	RFM	TFD	OK	18.094	1.4482	-3.64318	-1.97683	0.0232	0.96071	no
ENSDART00000129967	ENSDARG00000067958	sh3gl1a	2:50027863-50081696	RFM	TFD	OK	1.27146	3.73107	1.5531	1.38193	0.04965	0.99732	no
ENSDART00000130107	ENSDARG00000005481	nfkbiaa	20:16922346-16925201	RFM	TFD	OK	3.16291	17.038	2.42943	2.28829	0.00315	0.326363	no
ENSDART00000130499	ENSDARG00000094551	si:dkey-262g12.2	4:58886566-58887456	RFM	TFD	OK	0	2.64961	1.86774	NA	0.0358	0.99732	no
ENSDART00000130601	ENSDARG00000090401	CABZ01020840.1	4:4474960-4485224	RFM	TFD	OK	0.48702	5.57328	3.51647	2.61673	0.0068	0.521649	no
ENSDART00000130640	ENSDARG00000087099	si:ch73-106k19.5	11:43827708-43831336	RFM	TFD	OK	1.36956	18.4791	3.7541	3.10506	0.0024	0.269717	no
ENSDART00000130641	ENSDARG00000087832	bcl3	16:27941265-27980506	RFM	TFD	OK	0.109376	1.69329	3.95246	2.82997	0.00925	0.615875	no
ENSDART00000130805	ENSDARG00000087925	USO1 (2 of 2)	1:25455781-25483997	RFM	TFD	OK	1.50164	0	-1.32287	NA	5e-05	0.0238432	yes
ENSDART00000131039	ENSDARG00000090169	si:dkey-1f1.3	14:21030636-21031641	RFM	TFD	OK	0	1.10733	1.07542	NA	0.04045	0.99732	no
ENSDART00000131064	ENSDARG00000088492	CNTRL	5:66607019-66622632	RFM	TFD	OK	3.02994	14.0523	2.21344	2.33714	0.0019	0.234431	no
ENSDART00000131126	ENSDARG00000070864	bcl6a	6:27924714-27933778	RFM	TFD	OK	1.64245	6.12015	1.89772	2.15688	0.0021	0.248674	no
ENSDART00000131208	ENSDARG00000095009	si:dkey-15h8.1	22:2966310-2970698	RFM	TFD	OK	94.6048	32.044	-1.56186	-1.7127	0.0209	0.912771	no
ENSDART00000131306	ENSDARG00000094661	cfhl3	22:24118187-24131153	RFM	TFD	OK	42.806	163.777	1.93585	1.99757	0.0079	0.568929	no
ENSDART00000131340	ENSDARG00000094901	-	3:36802273-36817929	RFM	TFD	OK	0.247893	1.59037	2.68157	2.21931	0.01205	0.688059	no
ENSDART00000131351	ENSDARG00000045089	CRP	13:20508373-20510467	RFM	TFD	OK	135.408	410.253	1.5992	1.59659	0.03235	0.99732	no
ENSDART00000131567	ENSDARG00000094845	MFAP4 (12 of 14)	1:59728645-59729564	RFM	TFD	OK	1.56888	0	-1.36114	NA	0.0036	0.349002	no
ENSDART00000131762	ENSDARG00000093006	CR383676.3	14:48495001-48499239	RFM	TFD	OK	23.9199	4.39314	-2.44489	-1.83222	0.0204	0.897524	no
ENSDART00000131785	ENSDARG00000032117	ddx1	20:33214104-33228744	RFM	TFD	OK	7.42283	22.0373	1.56991	1.64499	0.0193	0.862099	no
ENSDART00000132052	ENSDARG00000068521	pnkp	15:14003741-14018947	RFM	TFD	OK	2.31686	5.98604	1.36943	1.45056	0.04195	0.99732	no
ENSDART00000132663	ENSDARG00000094890	si:ch211-163b2.4	8:46529219-46536116	RFM	TFD	OK	0.655338	4.62091	2.81787	2.67386	0.00085	0.138865	no
ENSDART00000132741	ENSDARG00000057121	C7 (2 of 2)	21:19729379-19760478	RFM	TFD	OK	1.52209	78.719	5.69259	4.00425	0.00025	0.0700159	no
ENSDART00000132749	ENSDARG00000095674	tmem123	18:35612403-35621002	RFM	TFD	OK	2.9139	10.1094	1.79467	1.49271	0.04755	0.99732	no
ENSDART00000132876	ENSDARG00000091381	NLRP6 (89 of 145)	4:29035812-29051437	RFM	TFD	OK	0.367739	2.03019	2.46486	2.14286	0.00645	0.508053	no
ENSDART00000133225	ENSDARG00000095590	SPP2	1:28609575-28692942	RFM	TFD	OK	69.5959	329.607	2.24367	2.20017	0.0059	0.477521	no
ENSDART00000133240	ENSDARG00000093413	edil3	5:48273389-48507648	RFM	TFD	OK	6.69463	0.516304	-3.69671	-2.79057	0.01035	0.644098	no
ENSDART00000133905	ENSDARG00000028982	pcca	1:28807313-28898986	RFM	TFD	OK	8.36334	19.197	1.19873	1.43461	0.0322	0.99732	no
ENSDART00000133977	ENSDARG00000069370	tcp10	20:42736016-42773993	RFM	TFD	OK	0.404475	6.05932	3.90503	2.99917	0.0015	0.203585	no
ENSDART00000134180	ENSDARG00000093712	CABZ01021530.1	1:53208508-53209057	RFM	TFD	OK	0	1.41801	1.27382	NA	0.00185	0.233153	no
ENSDART00000134543	ENSDARG00000020427	nceh1a	2:24900111-24909611	RFM	TFD	OK	0	2.15908	1.6595	NA	5e-05	0.0238432	yes
ENSDART00000134684	ENSDARG00000095750	FDXACB1	5:59075535-59087447	RFM	TFD	OK	4.96164	1.05166	-2.23814	-1.89551	0.01465	0.778568	no
ENSDART00000134697	ENSDARG00000003281	pik3ip1	5:22649899-22662855	RFM	TFD	OK	5.68277	1.96126	-1.53481	-1.49357	0.04635	0.99732	no
ENSDART00000134969	ENSDARG00000070735	rnd2	3:19738161-19787139	RFM	TFD	OK	2.00485	0.277464	-2.85312	-1.88126	0.03795	0.99732	no
ENSDART00000135101	ENSDARG00000093549	sepp1a	8:32283493-32291376	RFM	TFD	OK	2.21107	0	-1.68305	NA	0.00875	0.605431	no
ENSDART00000135403	ENSDARG00000063661	nuak2	22:483458-510623	RFM	TFD	OK	0.963951	11.1392	3.53054	3.33439	5e-05	0.0238432	yes
ENSDART00000135600	ENSDARG00000092667	si:ch211-271e10.2	5:40212590-40215571	RFM	TFD	OK	2.35575	8.62505	1.87235	1.60919	0.02545	0.99732	no
ENSDART00000135799	ENSDARG00000091868	f13b	22:24307814-24314511	RFM	TFD	OK	7.59269	39.3484	2.37362	2.30973	0.00315	0.326363	no
ENSDART00000136475	ENSDARG00000033539	paics	20:25647720-25674757	RFM	TFD	OK	12.5294	53.4628	2.09322	1.69042	0.03215	0.99732	no
ENSDART00000136477	ENSDARG00000092893	si:ch211-71m22.2	2:8418580-8419473	RFM	TFD	OK	0	1.15114	1.1051	NA	0.00125	0.180779	no
ENSDART00000136765	ENSDARG00000056744	ela2	8:21914307-21919752	RFM	TFD	OK	51.639	3.44869	-3.90434	-3.68266	0.0001	0.0339308	yes
ENSDART00000136985	ENSDARG00000093998	si:ch73-7i4.2	9:29643359-29649744	RFM	TFD	OK	2.33728	6.56937	1.49093	1.52892	0.0397	0.99732	no
ENSDART00000137181	ENSDARG00000093960	si:dkey-111e8.5	5:39661415-39664522	RFM	TFD	OK	0.899437	3.74647	2.05844	1.62759	0.02505	0.988774	no
ENSDART00000137306	ENSDARG00000093196	si:ch73-335d12.1	7:3951140-3953574	RFM	TFD	OK	0	6.24389	2.85676	NA	0.00065	0.126029	no
ENSDART00000137353	ENSDARG00000037324	klhl17	23:23476178-23508741	RFM	TFD	OK	1.54417	0.486693	-1.66575	-1.57129	0.04035	0.99732	no
ENSDART00000137376	ENSDARG00000094488	si:ch211-214j8.15	5:27745336-27753912	RFM	TFD	OK	2.08518	14.1793	2.76554	2.56968	0.00075	0.133667	no
ENSDART00000137787	ENSDARG00000093051	si:ch73-27e22.5	22:8608098-8612901	RFM	TFD	OK	0	1.44539	1.29006	NA	0.0027	0.292263	no
ENSDART00000137858	ENSDARG00000079637	alpk2	21:9401739-9415884	RFM	TFD	OK	1.27001	4.18665	1.72095	1.77375	0.0163	0.801106	no
ENSDART00000137954	ENSDARG00000079553	si:ch211-149p10.2	16:41059538-41062527	RFM	TFD	OK	0.324178	4.64861	3.84194	2.31997	0.04515	0.99732	no
ENSDART00000137962	ENSDARG00000095050	si:dkey-7f3.14	16:26163038-26164138	RFM	TFD	OK	22.9942	218.744	3.2499	3.19416	0.0001	0.0339308	yes
ENSDART00000138065	ENSDARG00000036059	tmppe	7:30489564-30498431	RFM	TFD	OK	5.93793	2.42	-1.29496	-1.4461	0.0299	0.99732	no
ENSDART00000138081	ENSDARG00000069295	bcl6ab	2:9876230-9887088	RFM	TFD	OK	1.29259	7.97149	2.62459	2.11716	0.015	0.785341	no
ENSDART00000138186	ENSDARG00000061941	trpv4	5:21579304-21616638	RFM	TFD	OK	0.94674	2.46695	1.38169	1.38368	0.04935	0.99732	no
ENSDART00000138285	ENSDARG00000092191	si:dkey-238c7.13	18:7047760-7050665	RFM	TFD	OK	32.8175	119.244	1.86138	2.26298	0.0023	0.266982	no
ENSDART00000138351	ENSDARG00000074301	cth	6:37357905-37371189	RFM	TFD	OK	4.60011	18.6227	2.01732	2.14176	0.0037	0.35288	no
ENSDART00000138821	ENSDARG00000042977	nfil3	10:5417625-5422658	RFM	TFD	OK	1.42945	8.12458	2.50683	2.39369	0.0053	0.4411	no
ENSDART00000139102	ENSDARG00000057652	dbpb	16:15351113-15364896	RFM	TFD	OK	2.56459	0.544821	-2.23487	-1.82801	0.01655	0.806652	no
ENSDART00000139480	ENSDARG00000094270	RBM24 (3 of 3)	7:3505664-3506698	RFM	TFD	OK	0	12.3694	3.74086	NA	0.00695	0.528559	no
ENSDART00000139555	ENSDARG00000034572	gpr143	9:57062181-57096701	RFM	TFD	OK	0	1.03815	1.02726	NA	0.0098	0.628768	no
ENSDART00000139756	ENSDARG00000055436	TRIM47 (30 of 86)	20:26959807-26967060	RFM	TFD	OK	0.844706	3.4855	2.04484	1.55244	0.03845	0.99732	no
ENSDART00000139764	ENSDARG00000092044	si:dkey-22f5.9	21:29414117-29421574	RFM	TFD	OK	27.0136	117.134	2.1164	2.43208	0.00045	0.0980222	no
ENSDART00000140158	ENSDARG00000094419	si:ch211-198b21.6	9:43783675-43784299	RFM	TFD	OK	0	1.22749	1.15542	NA	0.0043	0.385123	no
ENSDART00000140243	ENSDARG00000007219	actn1	13:36722686-36793101	RFM	TFD	OK	2.39766	6.82822	1.50988	1.47474	0.03645	0.99732	no
ENSDART00000140369	ENSDARG00000092553	slc25a5	14:33738537-33750637	RFM	TFD	OK	0	1.88938	1.53076	NA	0.0038	0.356634	no
ENSDART00000140480	ENSDARG00000096005	si:dkey-25i10.6	4:31175907-31176505	RFM	TFD	OK	0	10.4622	3.51881	NA	0.0043	0.385123	no
ENSDART00000140708	ENSDARG00000093214	si:ch211-284e13.9	5:39793909-39797537	RFM	TFD	OK	0.675796	5.14402	2.92824	2.13812	0.02235	0.941154	no
ENSDART00000141027	ENSDARG00000055124	ccnl1a	18:39852412-39866799	RFM	TFD	OK	8.26274	44.076	2.4153	1.65856	0.04825	0.99732	no
ENSDART00000141088	ENSDARG00000002710	ncl	22:39555552-39572992	RFM	TFD	OK	2.12932	0	-1.64585	NA	0.0089	0.60865	no
ENSDART00000141130	ENSDARG00000018096	scap	16:43725735-43769357	RFM	TFD	OK	4.40044	1.58926	-1.46929	-1.63146	0.01535	0.791199	no
ENSDART00000141142	ENSDARG00000021242	mvp	3:15290377-15339124	RFM	TFD	OK	0.794356	3.90616	2.2979	1.61161	0.03375	0.99732	no
ENSDART00000141211	ENSDARG00000001975	hsd11b2	7:36566731-36581054	RFM	TFD	OK	14.1953	88.2085	2.63551	2.6159	0.0009	0.14436	no
ENSDART00000141225	ENSDARG00000023290	fabp3	19:44558174-44596201	RFM	TFD	OK	0	2.11802	1.64063	NA	0.0174	0.829745	no
ENSDART00000141385	ENSDARG00000092228	si:dkey-27p18.3	5:24189999-24207824	RFM	TFD	OK	7.89407	21.9075	1.47258	1.63643	0.0239	0.980222	no
ENSDART00000141671	ENSDARG00000045557	socs2	4:17487725-17505083	RFM	TFD	OK	20.761	4.69656	-2.1442	-2.2676	0.0029	0.306393	no
ENSDART00000142261	ENSDARG00000058358	krt8	23:10355853-10360516	RFM	TFD	OK	0	1.0157	1.01128	NA	0.0266	0.99732	no
ENSDART00000142424	ENSDARG00000094630	si:ch211-286c5.4	24:41473632-41474449	RFM	TFD	OK	0	1.27111	1.1834	NA	0.00715	0.539122	no
ENSDART00000142972	ENSDARG00000001898	manea	17:15500105-15508447	RFM	TFD	OK	13.8088	52.2944	1.92106	1.82174	0.01215	0.691531	no
ENSDART00000142997	ENSDARG00000062139	eif2ak3	13:13806230-13865559	RFM	TFD	OK	8.60602	3.09822	-1.47391	-1.66515	0.0202	0.893228	no
ENSDART00000143442	ENSDARG00000057879	leprel2	16:13742504-13756835	RFM	TFD	OK	1.02443	3.47281	1.76128	1.66481	0.01645	0.803999	no
ENSDART00000143471	ENSDARG00000012627	cdc34b	2:49569955-49593667	RFM	TFD	OK	8.20897	19.3009	1.23339	1.49276	0.0309	0.99732	no
ENSDART00000143550	ENSDARG00000038424	C4B	16:18720424-18754319	RFM	TFD	OK	53.3455	245.925	2.20478	2.29875	0.00105	0.158344	no
ENSDART00000143702	ENSDARG00000035423	zgc:123194	8:54975725-54978405	RFM	TFD	OK	21.8415	86.6219	1.98766	2.15216	0.0018	0.228483	no
ENSDART00000143793	ENSDARG00000093198	C3 (6 of 6)	1:56535324-56571729	RFM	TFD	OK	0.657458	3.38853	2.36569	2.43298	0.0015	0.203585	no
ENSDART00000143855	ENSDARG00000094929	APOA4 (4 of 4)	16:26160902-26162161	RFM	TFD	OK	3.57899	21.1802	2.56509	2.47538	0.0013	0.184977	no
ENSDART00000143860	ENSDARG00000094605	-	5:73011304-73095342	RFM	TFD	OK	1.63324	0	-1.39684	NA	5e-05	0.0238432	yes
ENSDART00000143881	ENSDARG00000029720	si:dkeyp-9d4.2	1:6893922-6897901	RFM	TFD	OK	1.12709	6.86335	2.60631	2.42335	0.0038	0.356634	no
ENSDART00000143952	ENSDARG00000017490	cel.1	21:9825255-9835374	RFM	TFD	OK	28.261	2.33719	-3.59597	-3.79581	5e-05	0.0238432	yes
ENSDART00000144425	ENSDARG00000067889	gltpd2	5:40062577-40069153	RFM	TFD	OK	17.7065	46.0279	1.37823	1.45222	0.0424	0.99732	no
ENSDART00000144428	ENSDARG00000093045	si:dkey-16p6.1	4:49816494-49827190	RFM	TFD	OK	0.562487	1.8699	1.73307	1.57925	0.0332	0.99732	no
ENSDART00000144464	ENSDARG00000093515	sfxn5a	13:14881834-14943029	RFM	TFD	OK	23.7926	8.58697	-1.47029	-1.61705	0.0263	0.99732	no
ENSDART00000144602	ENSDARG00000093153	si:ch73-268e11.2	23:9414462-9415450	RFM	TFD	OK	4.7729	0.60858	-2.97135	-1.94383	0.03715	0.99732	no
ENSDART00000144744	ENSDARG00000031678	COL5A2 (2 of 2)	9:43726230-43769451	RFM	TFD	OK	1.8498	0.669236	-1.46678	-1.46609	0.03155	0.99732	no
ENSDART00000145088	ENSDARG00000057702	ogt.1	14:18624659-18646065	RFM	TFD	OK	2.07363	0	-1.61994	NA	0.03105	0.99732	no
ENSDART00000145109	ENSDARG00000054609	slco2b1	21:38976896-39011059	RFM	TFD	OK	0.81357	6.4851	2.99479	2.55617	0.01055	0.644098	no
ENSDART00000145188	ENSDARG00000069018	cyp7a1a	2:21946656-21949320	RFM	TFD	OK	29.8577	102.562	1.78033	1.68499	0.0182	0.838549	no
ENSDART00000145193	ENSDARG00000095760	si:ch211-207o17.8	22:24144892-24146722	RFM	TFD	OK	1.53675	8.59239	2.48317	1.99044	0.0161	0.80088	no
ENSDART00000145198	ENSDARG00000055901	steap4	16:29963110-29977411	RFM	TFD	OK	11.9151	68.9066	2.53185	1.46771	0.0256	0.99732	no
ENSDART00000145282	ENSDARG00000093549	sepp1a	8:32283493-32291376	RFM	TFD	OK	805.091	298.373	-1.43203	-1.55461	0.03345	0.99732	no
ENSDART00000145316	ENSDARG00000088116	gstm3	8:26155114-26159957	RFM	TFD	OK	5.2637	1.45663	-1.85344	-1.58109	0.0318	0.99732	no
ENSDART00000145319	ENSDARG00000020455	SBK3 (1 of 2)	19:11038019-11047676	RFM	TFD	OK	1.33628	5.55881	2.05656	1.73633	0.017	0.824033	no
ENSDART00000145473	ENSDARG00000093904	si:ch73-94f11.5	18:19193807-19196521	RFM	TFD	OK	11.9482	4.1457	-1.5271	-1.54258	0.02785	0.99732	no
ENSDART00000145522	ENSDARG00000089087	ba1	3:55950128-55957638	RFM	TFD	OK	0	1.12617	1.08826	NA	0.02475	0.988774	no
ENSDART00000145525	ENSDARG00000092712	si:dkeyp-87e3.3	8:40113522-40130908	RFM	TFD	OK	1.03334	0.195684	-2.40071	-1.65607	0.0498	0.99732	no
ENSDART00000145646	ENSDARG00000069375	zgc:162608	15:20837186-20839638	RFM	TFD	OK	235.909	63.599	-1.89115	-1.97785	0.00895	0.609459	no
ENSDART00000145739	ENSDARG00000093029	CR450729.1	3:2493888-2494788	RFM	TFD	OK	0	1.0057	1.00411	NA	0.00765	0.562402	no
ENSDART00000145768	ENSDARG00000091913	ITPA (2 of 2)	20:14923038-14928356	RFM	TFD	OK	0	1.87777	1.52495	NA	0.00465	0.404161	no
ENSDART00000146052	ENSDARG00000005652	man1a1	20:41052784-41274369	RFM	TFD	OK	3.95029	15.2407	1.9479	2.25642	0.00175	0.223746	no
ENSDART00000146090	ENSDARG00000093857	si:dkey-79f11.10	1:6983832-6989556	RFM	TFD	OK	1.31037	8.51626	2.70024	2.40598	0.0027	0.292263	no
ENSDART00000146215	ENSDARG00000061968	myo1ha	5:21197249-21217843	RFM	TFD	OK	0.106627	1.93357	4.18062	2.70735	0.02325	0.96071	no
ENSDART00000146454	ENSDARG00000054510	adrb2b	21:34044582-34048532	RFM	TFD	OK	2.44401	6.14772	1.3308	1.40054	0.0498	0.99732	no
ENSDART00000146590	ENSDARG00000031845	mboat2a	17:35136252-35243860	RFM	TFD	OK	15.558	2.99828	-2.37545	-2.65262	0.00035	0.0857694	no
ENSDART00000146816	ENSDARG00000093764	si:dkey-145c18.5	18:31942902-31963796	RFM	TFD	OK	1.80564	0	-1.48833	NA	0.00035	0.0857694	no
ENSDART00000146825	ENSDARG00000019986	grhprb	1:18577697-18587434	RFM	TFD	OK	0	2.51112	1.81193	NA	0.02985	0.99732	no
ENSDART00000146913	ENSDARG00000030498	il6st	10:7778350-7811315	RFM	TFD	OK	2.48478	8.64339	1.79848	1.8483	0.01175	0.68039	no
ENSDART00000147226	ENSDARG00000003680	runx1t1	19:35066231-35150588	RFM	TFD	OK	0.990722	0.16632	-2.57452	-1.92932	0.0385	0.99732	no
ENSDART00000147233	ENSDARG00000034058	p4ha3	15:13442431-13522740	RFM	TFD	OK	11.578	0.788003	-3.87704	-3.86065	5e-05	0.0238432	yes
ENSDART00000147643	ENSDARG00000092028	si:dkey-4c23.3	22:25361332-25372591	RFM	TFD	OK	62.405	14.2034	-2.13542	-2.38258	0.0006	0.118948	no
ENSDART00000148240	ENSDARG00000058180	exoc3l4	13:6814743-6845603	RFM	TFD	OK	2.72633	6.36451	1.22309	1.38996	0.0457	0.99732	no
ENSDART00000148278	ENSDARG00000030844	klf11a	20:29527972-29531771	RFM	TFD	OK	7.49075	1.83933	-2.02593	-2.15574	0.0037	0.35288	no
ENSDART00000148490	ENSDARG00000036232	trpm7	18:114480-151610	RFM	TFD	OK	5.20307	17.6089	1.75887	1.74462	0.0169	0.821442	no
ENSDART00000148846	ENSDARG00000079274	zgc:66382	16:28253005-28254288	RFM	TFD	OK	143.749	13.3946	-3.42382	-3.92784	5e-05	0.0238432	yes
ENSDART00000148938	ENSDARG00000036171	rnasel3	14:40044380-40046544	RFM	TFD	OK	142.11	717.446	2.33586	1.40863	0.0425	0.99732	no
ENSDART00000148989	ENSDARG00000095911	si:ch211-149b19.4	23:44002690-44012105	RFM	TFD	OK	2.23468	0	-1.69362	NA	5e-05	0.0238432	yes
ENSDART00000149130	ENSDARG00000051890	hp	7:57840784-57847584	RFM	TFD	OK	28.2452	236.237	3.06415	2.45662	0.0013	0.184977	no
ENSDART00000149185	ENSDARG00000095908	si:ch1073-228p2.2	5:4373741-4373894	RFM	TFD	OK	525.568	1424.54	1.43855	1.57692	0.02865	0.99732	no
ENSDART00000149215	ENSDARG00000095909	si:ch211-253b18.3	3:10562619-10569782	RFM	TFD	OK	0.499839	24.2101	5.598	3.70025	0.0244	0.987176	no
ENSDART00000149460	ENSDARG00000077982	elf3	22:636673-640308	RFM	TFD	OK	7.39611	69.9022	3.2405	3.20502	0.0001	0.0339308	yes
ENSDART00000149466	ENSDARG00000073742	si:ch73-103b2.3	16:28257796-28259131	RFM	TFD	OK	161.243	13.8026	-3.54622	-3.94473	5e-05	0.0238432	yes
ENSDART00000149468	ENSDARG00000034897	rps10	6:54129853-54135857	RFM	TFD	OK	1.13704	0	-1.09561	NA	0.024	0.980222	no
ENSDART00000149520	ENSDARG00000008363	mcl1b	16:31846294-31848260	RFM	TFD	OK	9.00144	25.688	1.51287	1.62978	0.0282	0.99732	no
ENSDART00000149647	ENSDARG00000061841	tiparp	18:32941752-32984517	RFM	TFD	OK	6.25892	2.09789	-1.57697	-1.57057	0.02705	0.99732	no
ENSDART00000149659	ENSDARG00000037894	ezh1	3:36854482-36887433	RFM	TFD	OK	7.49546	2.16712	-1.79024	-1.92725	0.00745	0.549991	no
ENSDART00000149896	ENSDARG00000076924	als2b	6:7865394-7932813	RFM	TFD	OK	2.29981	5.77071	1.32723	1.51341	0.03775	0.99732	no
ENSDART00000149969	ENSDARG00000021086	znf367	8:1279136-1288484	RFM	TFD	OK	2.60081	0.000297907	-13.0918	-0.0399028	0.02645	0.99732	no
ENSDART00000150065	ENSDARG00000091601	cyp2aa7	23:42958101-42980371	RFM	TFD	OK	14.2175	2.67806	-2.40841	-1.98872	0.01455	0.77559	no
ENSDART00000150068	ENSDARG00000015536	sox6	7:28377342-28578229	RFM	TFD	OK	4.92398	1.58549	-1.6349	-1.79979	0.0129	0.711274	no
ENSDART00000150092	ENSDARG00000051912	HPX (2 of 2)	16:3654582-3672508	RFM	TFD	OK	91.4728	600.37	2.71444	2.78381	0.0007	0.130008	no
ENSDART00000150391	ENSDARG00000096037	si:ch211-214j24.14	4:5122742-5127222	RFM	TFD	OK	20.262	48.9027	1.27114	1.3976	0.04645	0.99732	no
ENSDART00000150632	ENSDARG00000096107	si:ch211-187d1.1	4:50918064-50926233	RFM	TFD	OK	1.94181	6.50192	1.74346	1.60612	0.0354	0.99732	no
ENSDART00000150744	ENSDARG00000096060	si:ch211-202c4.2	25:25931025-25931336	RFM	TFD	OK	24.7611	122.172	2.30277	1.77385	0.0325	0.99732	no
ENSDART00000150897	ENSDARG00000096257	si:ch73-367p23.2	3:32663238-32667980	RFM	TFD	OK	1.62479	0.20471	-2.9886	-2.32764	0.0101	0.636444	no
ENSDART00000150917	ENSDARG00000070174	PLEKHH3	3:36967079-37049833	RFM	TFD	OK	4.39506	9.84019	1.1628	1.42802	0.047	0.99732	no
ENSDART00000151015	ENSDARG00000077004	aldh1l1	6:23753142-23786656	RFM	TFD	OK	0	1.58935	1.37259	NA	0.00635	0.502419	no
ENSDART00000151198	ENSDARG00000096403	si:dkey-153m14.1	20:55449014-55449904	RFM	TFD	OK	1372	389.001	-1.81843	-1.79183	0.018	0.837974	no
ENSDART00000152189	ENSDARG00000096564	si:dkey-31e10.6	1:9848945-9858252	RFM	TFD	OK	0.710975	3.34068	2.23227	1.71825	0.0288	0.99732	no
ENSDART00000152273	ENSDARG00000040548	eed	1:571414-658993	RFM	TFD	OK	0	1.40142	1.26389	NA	0.01765	0.832665	no
ENSDART00000152503	ENSDARG00000096539	si:ch211-278f21.4	20:22266352-22271142	RFM	TFD	OK	13.3625	2.75301	-2.2791	-1.60986	0.0442	0.99732	no
ENSDART00000152657	ENSDARG00000070643	tmem39a	1:571414-658993	RFM	TFD	OK	0	2.06263	1.61477	NA	0.00155	0.207183	no
ENSDART00000152676	ENSDARG00000088773	si:ch211-244h4.2	22:9542359-9569218	RFM	TFD	OK	0.477507	1.69195	1.82509	1.70078	0.02675	0.99732	no
ENSDART00000152885	ENSDARG00000041944	adat2	20:37685836-37785089	RFM	TFD	OK	4.63551	1.18299	-1.97029	-1.66473	0.0346	0.99732	no
ENSDART00000152964	ENSDARG00000052515	calcoco2	12:21993646-22005468	RFM	TFD	OK	1.59388	7.47541	2.22961	1.99077	0.0098	0.628768	no
ENSDART00000153390	ENSDARG00000074169	gpam	12:33181930-33221664	RFM	TFD	OK	6.34385	0.824523	-2.94373	-2.60704	0.0226	0.94716	no
ENSDART00000153595	ENSDARG00000016429	farp2	6:26656320-26746857	RFM	TFD	OK	1.38573	0.521045	-1.41117	-1.42227	0.04535	0.99732	no
ENSDART00000153626	ENSDARG00000090980	apof	6:39093157-39098596	RFM	TFD	OK	0.606678	2.84596	2.22991	1.58166	0.03415	0.99732	no
ENSDART00000153691	ENSDARG00000097815	si:ch73-39o22.3	5:72043356-72044375	RFM	TFD	OK	6.69072	1.03181	-2.69699	-1.87344	0.0287	0.99732	no
ENSDART00000153788	ENSDARG00000097391	si:dkey-33c14.7	2:392223-392874	RFM	TFD	OK	0	2.48008	1.79912	NA	0.00145	0.199873	no
ENSDART00000153840	ENSDARG00000087596	si:ch73-95l15.5	15:34259570-34282356	RFM	TFD	OK	26.4279	12.0614	-1.13167	-1.37231	0.0485	0.99732	no
ENSDART00000154016	ENSDARG00000098020	si:ch211-241d24.5	6:42567369-42574443	RFM	TFD	OK	0.527593	2.56463	2.28126	1.72323	0.04285	0.99732	no
ENSDART00000154036	ENSDARG00000097105	si:dkey-52d15.2	15:20164461-20166113	RFM	TFD	OK	31.7054	106.701	1.75078	2.01396	0.00735	0.547187	no
ENSDART00000154096	ENSDARG00000097544	si:rp71-1h20.9	21:2797166-2806664	RFM	TFD	OK	1.21201	13.0729	3.4311	2.96269	0.0007	0.130008	no
ENSDART00000154224	ENSDARG00000096828	si:ch73-144d13.7	15:610122-616691	RFM	TFD	OK	0.680762	3.09724	2.18576	1.61908	0.04695	0.99732	no
ENSDART00000154322	ENSDARG00000059824	soat2	6:58639808-58667313	RFM	TFD	OK	3.82109	33.8131	3.14552	3.17659	0.00105	0.158344	no
ENSDART00000154429	ENSDARG00000017294	gnai2b	6:53002831-53097002	RFM	TFD	OK	56.7244	19.7093	-1.52509	-1.55929	0.031	0.99732	no
ENSDART00000154432	ENSDARG00000068726	masp1	15:35455279-35491594	RFM	TFD	OK	6.90885	2.39418	-1.52891	-1.45159	0.0493	0.99732	no
ENSDART00000155116	ENSDARG00000097082	im:7152348	6:27592599-27600189	RFM	TFD	OK	0.268928	5.15902	4.2618	3.05518	0.01105	0.656452	no
ENSDART00000155472	ENSDARG00000007722	nudt8	15:454576-541027	RFM	TFD	OK	0	1.28197	1.19028	NA	0.00255	0.284761	no
ENSDART00000155475	ENSDARG00000097720	si:ch211-241d24.4	6:42577820-42584835	RFM	TFD	OK	0.752886	2.56819	1.77025	1.45106	0.03675	0.99732	no
ENSDART00000155828	ENSDARG00000097198	si:dkey-11n14.2	4:46968042-46969836	RFM	TFD	OK	0.463113	2.05021	2.14634	1.65196	0.0362	0.99732	no
ENSDART00000155831	ENSDARG00000061222	uba7	6:52899851-52991541	RFM	TFD	OK	0.512988	1.7853	1.79917	1.5052	0.04845	0.99732	no
ENSDART00000155859	ENSDARG00000074979	larp4ab	6:39563928-39584836	RFM	TFD	OK	5.84982	2.41266	-1.27777	-1.37581	0.04975	0.99732	no
ENSDART00000155875	ENSDARG00000097015	si:ch73-281f12.2	3:59558473-59559335	RFM	TFD	OK	0	1.22859	1.15613	NA	0.00135	0.190555	no
ENSDART00000156105	ENSDARG00000090557	MFAP4 (6 of 14)	1:59825823-59826661	RFM	TFD	OK	25.7732	143.589	2.478	1.88612	0.0096	0.628768	no
ENSDART00000156737	ENSDARG00000097790	si:dkey-234i14.6	25:38310855-38319348	RFM	TFD	OK	12.8123	1.31622	-3.28306	-3.06493	5e-05	0.0238432	yes
ENSDART00000156766	ENSDARG00000097615	si:ch211-108d22.2	3:13949155-13981088	RFM	TFD	OK	0.223501	2.29322	3.35902	3.0256	0.00055	0.11284	no
ENSDART00000156971	ENSDARG00000027984	gstz1	17:45239540-45280277	RFM	TFD	OK	2.09535	0	-1.6301	NA	0.01785	0.833189	no
ENSDART00000157002	ENSDARG00000097571	si:dkey-114l24.2	3:56070268-56180220	RFM	TFD	OK	4.48671	48.1524	3.42388	2.24087	0.00675	0.520074	no
ENSDART00000157013	ENSDARG00000097886	si:ch1073-172f18.2	9:1631951-1639091	RFM	TFD	OK	9.91718	3.54363	-1.4847	-1.69543	0.01855	0.845727	no

## Sheet: STable 4
Supplementary Table 4: Significantly deregulated genes between RFM and TFD fish
test_id	gene_id	gene	description	fucntion	locus	sample_1	sample_2	status	value_1	value_2	log2(fold_change)	test_stat	p_value	q_value	significant
ENSDART00000005436	ENSDARG00000012395	mmp13a	matrix metallopeptidase 13a	This gene encodes a member of the peptidase M10 family of matrix metalloproteinases (MMPs). Proteins in this family are involved in the breakdown of extracellular matrix in normal physiological processes, such as embryonic development, reproduction, and tissue remodeling, as well as in disease processes, such as arthritis and metastasis.	10:39959933-39979810	RFM	TFD	OK	0	2.62998	1.85996	NA	5e-05	0.0238432	yes
ENSDART00000007576	ENSDARG00000016235	rbp1a	retinol binding protein 1a, cellular		16:34217158-34225222	RFM	TFD	OK	11.8503	68.9898	2.54146	3.06857	5e-05	0.0238432	yes
ENSDART00000013762	ENSDARG00000091166	MFAP4 (8 of 14)	Microfibril Associated Protein 4	The protein has binding specificities for both collagen and carbohydrate. It is thought to be an extracellular matrix protein which is involved in cell adhesion or intercellular interactions.	1:59741974-59743179	RFM	TFD	OK	5.39073	0	-2.67598	NA	5e-05	0.0238432	yes
ENSDART00000016597	ENSDARG00000007693	nfkbiab	nuclear factor of kappa light polypeptide gene enhancer in B-cells inhibitor, alpha b	This gene encodes a member of the NF-kappa-B inhibitor family, which contain multiple ankrin repeat domains. The encoded protein interacts with REL dimers to inhibit NF-kappa-B/REL complexes which are involved in inflammatory responses.	17:12806045-12810148	RFM	TFD	OK	7.99519	51.4075	2.68478	3.02957	5e-05	0.0238432	yes
ENSDART00000019937	ENSDARG00000019417	gadd45g	growth arrest and DNA-damage-inducible, gamma a		8:32215711-32217186	RFM	TFD	OK	4.87762	93.0747	4.25414	4.51124	5e-05	0.0238432	yes
ENSDART00000021594	ENSDARG00000017314	CELA1 (1 of 7)	Chymotrypsin-like elastase family member 1	Elastases form a subfamily of serine proteases that hydrolyze many proteins in addition to elastin.	22:7477352-7482391	RFM	TFD	OK	110.465	12.6269	-3.12901	-3.27157	0.0001	0.0339308	yes
ENSDART00000021798	ENSDARG00000017299	fabp11a	Fatty acid binding protein 11a		19:33411581-33414040	RFM	TFD	OK	0	4.43557	2.44243	NA	5e-05	0.0238432	yes
ENSDART00000028373	ENSDARG00000028396	fkbp5	FK506 binding protein 5	The protein encoded by this gene is a member of the immunophilin protein family, which play a role in immunoregulation and basic cellular processes involving protein folding and trafficking.	6:41026921-41046917	RFM	TFD	OK	12.0339	84.0229	2.80368	2.77316	5e-05	0.0238432	yes
ENSDART00000033947	ENSDARG00000006602	chrna2a	cholinergic receptor, nicotinic, alpha 2a (neuronal)		17:5843714-5865654	RFM	TFD	OK	1.13583	0	-1.0948	NA	5e-05	0.0238432	yes
ENSDART00000034376	ENSDARG00000041874	SLC7A1 (2 of 2)	cationic amino acid transporter, y+ system), member 1		15:7230124-7250301	RFM	TFD	OK	16.1137	1.06136	-3.9243	-3.70308	5e-05	0.0238432	yes
ENSDART00000034377	ENSDARG00000021339	cpa5	carboxypeptidase A5	Carboxypeptidases have functions ranging from digestion of food to selective biosynthesis of neuroendocrine peptides.	25:18947213-18957985	RFM	TFD	OK	36.3192	5.72896	-2.66439	-3.07066	0.0001	0.0339308	yes
ENSDART00000034619	ENSDARG00000056757	SLC39A8 (1 of 2)	Solute Carrier Family 39 Member 8		13:11406375-11426319	RFM	TFD	OK	0	1.53876	1.34412	NA	0.0001	0.0339308	yes
ENSDART00000037346	ENSDARG00000090428	ctrb1	chymotrypsinogen B1	This gene encodes a member of the serine protease family of enzymes and forms a principal precursor of the pancreatic proteolytic enzymes.	7:36522715-36533247	RFM	TFD	OK	90.8258	9.92328	-3.19421	-3.54574	5e-05	0.0238432	yes
ENSDART00000037904	ENSDARG00000026611	socs3b	Suppressor of cytokine signaling 3	his gene encodes a member of the STAT-induced STAT inhibitor (SSI), also known as suppressor of cytokine signaling (SOCS), family. SSI family members are cytokine-inducible negative regulators of cytokine signaling	12:37046022-37065349	RFM	TFD	OK	10.7499	73.4436	2.77232	3.11374	5e-05	0.0238432	yes
ENSDART00000040598	ENSDARG00000029822	cel.2	carboxyl ester lipase, tandem duplicate 2	The protein encoded by this gene is a glycoprotein secreted from the pancreas into the digestive tract and from the lactating mammary gland into human milk. The physiological role of this protein is in cholesterol and lipid-soluble vitamin ester hydrolysis and absorption. This encoded protein promotes large chylomicron production in the intestine.	21:9809039-9817988	RFM	TFD	OK	23.984	1.31839	-4.18523	-4.31176	5e-05	0.0238432	yes
ENSDART00000046663	ENSDARG00000007824	CR847998.1	calmodulin binding transcription activator 1b		11:41011851-41403023	RFM	TFD	OK	4.29816	0.161014	-4.73846	-4.25318	5e-05	0.0238432	yes
ENSDART00000055537	ENSDARG00000038095	socs1a	suppressor of cytokine signaling 1a	This gene encodes a member of the STAT-induced STAT inhibitor (SSI), also known as suppressor of cytokine signaling (SOCS), family. SSI family members are cytokine-inducible negative regulators of cytokine signaling.	3:26202889-26204785	RFM	TFD	OK	2.73146	31.0097	3.50497	3.30619	0.0001	0.0339308	yes
ENSDART00000058407	ENSDARG00000039931	slc25a33	solute carrier family 25 (pyrimidine nucleotide carrier), member 33		23:30099620-30117021	RFM	TFD	OK	28.0125	3.45494	-3.01934	-3.17651	5e-05	0.0238432	yes
ENSDART00000079655	ENSDARG00000057064	enpep	glutamyl aminopeptidase		13:12412790-12450545	RFM	TFD	OK	1.07724	7.69962	2.83744	2.76446	0.0001	0.0339308	yes
ENSDART00000081985	ENSDARG00000059001	pim2	Pim-2 proto-oncogene, serine/threonine kinase	This gene encodes a protooncogene that acts as a serine/threonine protein kinase.	8:9472702-9478902	RFM	TFD	OK	54.2617	1.94328	-4.80337	-4.7302	5e-05	0.0238432	yes
ENSDART00000085559	ENSDARG00000068006	gck	glucokinase (hexokinase 4)		8:42670731-42682693	RFM	TFD	OK	38.134	1006.1	4.72155	3.76507	5e-05	0.0238432	yes
ENSDART00000088403	ENSDARG00000075159	mfi2	melanotransferrin	The protein encoded by this gene is a cell-surface glycoprotein found on melanoma cells. The protein shares sequence similarity and iron-binding properties with members of the transferrin superfamily.	6:29805606-29823233	RFM	TFD	OK	2.0199	11.6989	2.53401	2.90256	0.0001	0.0339308	yes
ENSDART00000088611	ENSDARG00000070515	BX321875.2	BX321875.2		3:2876065-2890992	RFM	TFD	OK	0	1.43896	1.28627	NA	5e-05	0.0238432	yes
ENSDART00000102196	ENSDARG00000069936	si:dkey-281i8.1	si:dkey-281i8.1		9:20210248-20228109	RFM	TFD	OK	0	1.50264	1.32345	NA	5e-05	0.0238432	yes
ENSDART00000104401	ENSDARG00000070872	CR855393.1	CR855393.1		7:3438334-3439771	RFM	TFD	OK	4.93055	0	-2.56817	NA	5e-05	0.0238432	yes
ENSDART00000105150	ENSDARG00000071216	ENDOD1 (6 of 13)	si:ch211-133n4.9		19:3863323-3866524	RFM	TFD	OK	60.3926	10.5021	-2.52369	-2.84526	0.0001	0.0339308	yes
ENSDART00000106147	ENSDARG00000037393	slc43a1a	solute carrier family 43 (amino acid system L transporter), member 1a		14:23079857-23101249	RFM	TFD	OK	30.7222	4.19936	-2.87104	-2.94366	5e-05	0.0238432	yes
ENSDART00000110815	ENSDARG00000078137	BX004857.3	BX004857.3		7:2213243-2214674	RFM	TFD	OK	0	12.6424	3.77003	NA	5e-05	0.0238432	yes
ENSDART00000111657	ENSDARG00000078084	TP53I3	tumor protein p53 inducible protein 3		17:6275262-6282796	RFM	TFD	OK	4.90006	0	-2.56073	NA	5e-05	0.0238432	yes
ENSDART00000113272	ENSDARG00000076953	CR388416.1	CR388416.1		4:35847000-35872671	RFM	TFD	OK	58.713	8.38231	-2.80826	-3.1722	5e-05	0.0238432	yes
ENSDART00000113628	ENSDARG00000074547	si:ch211-240l19.8	si:ch211-240l19.8		4:7210119-7210735	RFM	TFD	OK	100.663	16.0193	-2.65165	-3.00711	0.0001	0.0339308	yes
ENSDART00000115266	ENSDARG00000017427	phf20l1	PHD finger protein 20 like 1		16:33904959-33926978	RFM	TFD	OK	3.42657	76.9052	4.48824	3.65122	5e-05	0.0238432	yes
ENSDART00000121576	ENSDARG00000045442	cpb1	carboxypeptidase B1 (tissue)	Carboxypeptidase B1 is a highly tissue-specific protein and is a useful serum marker for acute pancreatitis and dysfunction of pancreatic transplants	24:4835110-4845460	RFM	TFD	OK	19.4186	1.65393	-3.55348	-3.43352	0.0001	0.0339308	yes
ENSDART00000122403	ENSDARG00000088449	wu:fb55g09	wu:fb55g09		22:10512711-10513320	RFM	TFD	OK	120.47	18.0698	-2.73702	-3.06779	0.0001	0.0339308	yes
ENSDART00000122423	ENSDARG00000087873	si:ch211-170n20.3	2-epi-5-epi-valiolone synthase		6:43369373-43380313	RFM	TFD	OK	48.306	2.87793	-4.0691	-4.39796	5e-05	0.0238432	yes
ENSDART00000123327	ENSDARG00000089130	CABZ01084618.1	CABZ01084618.1		1:59604335-59605730	RFM	TFD	OK	1.294	0	-1.19787	NA	5e-05	0.0238432	yes
ENSDART00000125280	ENSDARG00000088111	CU929417.2	CU929417.2		3:6885329-6889910	RFM	TFD	OK	0	7.26045	3.04622	NA	5e-05	0.0238432	yes
ENSDART00000127436	ENSDARG00000004141	zgc:92630	zgc:92630		15:14434637-14456545	RFM	TFD	OK	74.543	448.049	2.58751	3.05755	0.0001	0.0339308	yes
ENSDART00000128127	ENSDARG00000091061	slc38a3b	solute carrier family 38, member 3b		6:53100111-53113125	RFM	TFD	OK	14.5049	2.81469	-2.36549	-2.72926	0.0001	0.0339308	yes
ENSDART00000128937	ENSDARG00000058159	ipo8	importin 8		4:8432272-8460935	RFM	TFD	OK	9.57913	1.90404	-2.33083	-2.65195	0.00015	0.0499358	yes
ENSDART00000130805	ENSDARG00000087925	USO1 (2 of 2)	USO1 vesicle transport factor		1:25455781-25483997	RFM	TFD	OK	1.50164	0	-1.32287	NA	5e-05	0.0238432	yes
ENSDART00000134543	ENSDARG00000020427	nceh1a	neutral cholesterol ester hydrolase 1a		2:24900111-24909611	RFM	TFD	OK	0	2.15908	1.6595	NA	5e-05	0.0238432	yes
ENSDART00000135403	ENSDARG00000063661	nuak2	NUAK family, SNF1-like kinase, 2		22:483458-510623	RFM	TFD	OK	0.963951	11.1392	3.53054	3.33439	5e-05	0.0238432	yes
ENSDART00000136765	ENSDARG00000056744	ela2	elastase 2	Elastases form a subfamily of serine proteases that hydrolyze many proteins in addition to elastin	8:21914307-21919752	RFM	TFD	OK	51.639	3.44869	-3.90434	-3.68266	0.0001	0.0339308	yes
ENSDART00000137962	ENSDARG00000095050	si:dkey-7f3.14	si:dkey-7f3.14		16:26163038-26164138	RFM	TFD	OK	22.9942	218.744	3.2499	3.19416	0.0001	0.0339308	yes
ENSDART00000143860	ENSDARG00000094605	-			5:73011304-73095342	RFM	TFD	OK	1.63324	0	-1.39684	NA	5e-05	0.0238432	yes
ENSDART00000143952	ENSDARG00000017490	cel.1	carboxyl ester lipase, tandem duplicate 1		21:9825255-9835374	RFM	TFD	OK	28.261	2.33719	-3.59597	-3.79581	5e-05	0.0238432	yes
ENSDART00000147233	ENSDARG00000034058	p4ha3	prolyl 4-hydroxylase subunit alpha 3	This gene encodes a component of prolyl 4-hydroxylase, a key enzyme in collagen synthesis composed of two identical alpha subunits and two beta subunits. The encoded protein is one of several different types of alpha subunits and provides the major part of the catalytic site of the active enzyme. In collagen and related proteins, prolyl 4-hydroxylase catalyzes the formation of 4-hydroxyproline th…	15:13442431-13522740	RFM	TFD	OK	11.578	0.788003	-3.87704	-3.86065	5e-05	0.0238432	yes
ENSDART00000148846	ENSDARG00000079274	zgc:66382	protease, serine, 59, tandem duplicate 1		16:28253005-28254288	RFM	TFD	OK	143.749	13.3946	-3.42382	-3.92784	5e-05	0.0238432	yes
ENSDART00000148989	ENSDARG00000095911	si:ch211-149b19.4	si:ch211-149b19.4		23:44002690-44012105	RFM	TFD	OK	2.23468	0	-1.69362	NA	5e-05	0.0238432	yes
ENSDART00000149460	ENSDARG00000077982	elf3	E74-like factor 3 (ets domain transcription factor, epithelial-specific )		22:636673-640308	RFM	TFD	OK	7.39611	69.9022	3.2405	3.20502	0.0001	0.0339308	yes
ENSDART00000149466	ENSDARG00000073742	si:ch73-103b2.3	protease, serine, 59, tandem duplicate 2		16:28257796-28259131	RFM	TFD	OK	161.243	13.8026	-3.54622	-3.94473	5e-05	0.0238432	yes
ENSDART00000156737	ENSDARG00000097790	si:dkey-234i14.6	si:dkey-234i14.6		25:38310855-38319348	RFM	TFD	OK	12.8123	1.31622	-3.28306	-3.06493	5e-05	0.0238432	yes

## Sheet: STable 5
Supplementary Table 5: Significant enrichment of GO terms by Benjamini & Hochberg multiple tests
GO_id	GO_term	GO_category	GO_rank	Num_of_symbols_in_list_in_GO	Percentage_of_symbols_in_list	Num_of_symbols_in_bglist_in_GO	Num_of_symbols_in_list	Num_of_symbols_in_bglist	Symbols_in_list	Fold_enrichment	Pvalue	FDR
GO:0003824	catalytic activity	molecular_function	2	290	0.643016	11162	451	21236	gmds,golim4b,ABCC6,pigr,als2b,zgc:158432,fasn,rassf6,sbf2,cpb1,mcl1b,gpam,cel.1,sae1,cpa4,DPEP3,nudt8,PARP10,arf1l,rdh10b,sult2st3,tmem39a,si:dkey-234i14.6,irf6,cyp2r1,ppp1r3cb,nt5dc3,nceh1a,ppp1r15a,phldb1a,acss1,ogt.1,ctrl,p4ha3,bco2l,dab2ipa,prmt7,gck,pisd,nsun5,nr1d1,cfb,serpinf2b,plxna3,zgc:113054,klhl17,ezh1,zfp36l1b,socs3b,tuba8l,cyp7a1a,masp1,si:dkey-114l24.2,rab40b,wdr4,si:ch73-7i4.2,alk…	1.22335	2.32487e-07	0.000932739
GO:0016491	oxidoreductase activity	molecular_function	4	59	0.13082	1549	451	21236	fasn,cpb1,rdh10b,si:dkey-234i14.6,cyp2r1,p4ha3,bco2l,zgc:113054,cyp7a1a,masp1,alkbh8,gsr,nfil3-2,mfi2,raver1,slc25a19,rgs4,hgd,tmem161a,apoeb,aldh2.2,pycrl,dhcr24,cyp2x10.2,aldh16a1,grhprb,cyp2p8,steap4,MAF1,pdia2,PDILT,gstz1,ptgr1,pus7,cyp2aa4,elf3,impdh2,myo1ha,tm7sf2,zgc:92630,cyp4v8,rdh12l,aldh1l1,gnl3,hsd11b2,cyp2aa7,UTP14A,col6a1,tdo2b,wu:fb55g09,ndufa13,hmgcra,ncf1,fam46ba,pgd,phf20l1,gfod…	1.79348	8.94253e-06	0.0179387
GO:0055114	oxidation-reduction process	biological_process	3	64	0.145455	1686	440	19338	fasn,cpb1,rdh10b,si:dkey-234i14.6,cyp2r1,ppp1r3cb,p4ha3,bco2l,ppargc1a,zgc:113054,cyp7a1a,masp1,alkbh8,gsr,nfil3-2,mfi2,raver1,slc25a19,rgs4,hgd,tmem161a,ppdpfb,apoeb,aldh2.2,mtfr1,pycrl,dhcr24,cyp2x10.2,aldh16a1,grhprb,cyp2p8,steap4,MAF1,pdia2,PDILT,pgm1,gstz1,ptgr1,pus7,cyp2aa4,elf3,impdh2,myo1ha,tm7sf2,zgc:92630,cyp4v8,rdh12l,aldh1l1,gnl3,hsd11b2,cyp2aa7,UTP14A,col6a1,tdo2b,wu:fb55g09,ndufa13,…	1.66833	3.30822e-05	0.0392465
GO:0008203	cholesterol metabolic process	biological_process	6	8	0.0181818	58	440	19338	cyp7a1a,apoeb,steap4,si:dkey-7f3.14,soat2,scap,zgc:162608,apoa1a	6.06207	4.76883e-05	0.0392465
GO:0008202	steroid metabolic process	biological_process	4	13	0.0295455	153	440	19338	cyp7a1a,sult1st2,nfil3-2,apoeb,dhcr24,steap4,si:dkey-7f3.14,soat2,hsd11b2,scap,zgc:162608,hmgcra,apoa1a	3.73431	4.90514e-05	0.0392465
GO:0008134	transcription factor binding	molecular_function	3	12	0.0266075	145	451	21236	cpb1,junbb,ppargc1a,si:ch73-367p23.2,si:ch73-7i4.2,apoeb,junba,apbb2b,pprc1,si:ch211-188c16.1,psma2,fam20a	3.89681	6.4326e-05	0.0392465
GO:0016125	sterol metabolic process	biological_process	5	9	0.0204545	78	440	19338	cyp7a1a,apoeb,steap4,si:dkey-7f3.14,soat2,scap,zgc:162608,hmgcra,apoa1a	5.07115	6.84759e-05	0.0392465
GO:0044710	single-organism metabolic process	biological_process	2	159	0.361364	5397	440	19338	gmds,ABCC6,als2b,zgc:158432,fasn,rassf6,sbf2,cpb1,mcl1b,gpam,cel.1,rdh10b,tmem39a,si:dkey-234i14.6,slc6a14,irf6,cyp2r1,ppp1r3cb,ppp1r15a,acss1,ogt.1,ctrl,p4ha3,bco2l,ppargc1a,dab2ipa,pisd,zgc:113054,zfp36l1b,tuba8l,cyp7a1a,masp1,si:dkey-114l24.2,rab40b,alkbh8,sult1st2,gnai2b,gsr,mat2aa,nfil3-2,pmm2,mfi2,ddx1,CABZ01117575.1,sox6,raver1,rnpep,slc25a19,rgs4,hgd,tmem161a,mid1ip1a,rasal3,lcat,ppdpfb,a…	1.2948	8.84201e-05	0.0418703
GO:0046626	regulation of insulin receptor signaling pathway	biological_process	11	5	0.0113636	22	440	19338	socs3b,socs3a,socs1a,baiap2l1a,socs2	9.98864	0.000113992	0.0418703
GO:1900076	regulation of cellular response to insulin stimulus	biological_process	10	5	0.0113636	22	440	19338	socs3b,socs3a,socs1a,baiap2l1a,socs2	9.98864	0.000113992	0.0418703
GO:0034470	ncRNA processing	biological_process	8	21	0.0477273	370	440	19338	tmem39a,nol6,wdr4,ncl,trmt6,dkc1,pop5,FDXACB1,trmt1,heatr1,pus7,cry5,gnl3,nfil3,si:dkey-25i10.6,nop2,UTP14A,mettl13,adat2,tnfrsf21,tg	2.49446	0.000125055	0.0418703
GO:0008235	metalloexopeptidase activity	molecular_function	7	9	0.0199557	90	451	21236	cpb1,cpa4,DPEP3,rnpep,enpep,cpa2,cpa5,cpa1,cpb2	4.70865	0.000125235	0.0418703
GO:0007259	JAK-STAT cascade	biological_process	7	7	0.0159091	52	440	19338	socs3b,stat3,socs3a,socs1a,socs2,chac1,si:dkey-16p6.1	5.91635	0.000166333	0.0513329
GO:0031099	regeneration	biological_process	4	16	0.0363636	250	440	19338	junbb,phldb1a,cfb,si:dkey-114l24.2,stat3,socs3a,apoeb,mvp,tagln2,cxcr4b,si:dkey-7f3.14,il6st,pcca,zgc:162608,apoa1a,si:dkey-16p6.1	2.8128	0.000208045	0.0554782
GO:0046426	negative regulation of JAK-STAT cascade	biological_process	9	5	0.0113636	25	440	19338	socs3b,socs3a,socs1a,socs2,chac1	8.79	0.000217405	0.0554782
GO:0009607	response to biotic stimulus	biological_process	2	20	0.0454545	360	440	19338	DPEP3,junbb,dram1,cfb,myd88,irf10,hsp90b1,atf3,junba,mmp9,si:dkey-22f5.9,cxcr4b,rnasel3,hspa5,wu:fb55g09,tnfrsf1a,ncf1,atoh8,lect2l,nfkbiaa	2.44167	0.000238785	0.0554782
GO:0055092	sterol homeostasis	biological_process	6	5	0.0113636	26	440	19338	cyp7a1a,apoeb,si:dkey-7f3.14,zgc:162608,apoa1a	8.45192	0.000264173	0.0554782
GO:0042632	cholesterol homeostasis	biological_process	7	5	0.0113636	26	440	19338	cyp7a1a,apoeb,si:dkey-7f3.14,zgc:162608,apoa1a	8.45192	0.000264173	0.0554782
GO:0019825	oxygen binding	molecular_function	2	10	0.0221729	123	451	21236	cyp2r1,zgc:92880,cyp2x10.2,cyp2p8,cyp2aa4,ba1,cyp2aa7,col6a1,si:dkey-16p6.1,cyp2k8	3.82817	0.000299144	0.0554782
GO:0033700	phospholipid efflux	biological_process	7	6	0.0136364	41	440	19338	mid1ip1a,apoeb,si:dkey-7f3.14,ttll11,zgc:162608,apoa1a	6.43171	0.000307021	0.0554782
GO:0020037	heme binding	molecular_function	4	16	0.0354767	277	451	21236	cyp2r1,zgc:92880,cyp7a1a,nfil3-2,ba1l,cyp2x10.2,cyp2p8,cyp2aa4,ba1,cyp4v8,cyp2aa7,col6a1,tdo2b,wu:fb55g09,si:dkey-16p6.1,cyp2k8	2.7198	0.000308698	0.0554782
GO:0008395	steroid hydroxylase activity	molecular_function	6	9	0.0199557	102	451	21236	cyp2r1,cyp7a1a,nfil3-2,cyp2x10.2,cyp2p8,cyp2aa4,cyp2aa7,col6a1,cyp2k8	4.15469	0.000324803	0.0554782
GO:0016705	oxidoreductase activity, acting on paired donors, with incorporation or reduction of molecular oxygen	molecular_function	5	20	0.0443459	399	451	21236	cyp2r1,p4ha3,cyp7a1a,masp1,alkbh8,nfil3-2,raver1,apoeb,cyp2x10.2,cyp2p8,pdia2,PDILT,cyp2aa4,cyp4v8,cyp2aa7,UTP14A,col6a1,fam46ba,si:dkey-16p6.1,cyp2k8	2.36022	0.000376353	0.0554782
GO:0034367	macromolecular complex remodeling	biological_process	4	5	0.0113636	28	440	19338	apoeb,si:dkey-7f3.14,psma2,zgc:162608,apoa1a	7.84821	0.000380195	0.0554782
GO:0009127	purine nucleoside monophosphate biosynthetic process	biological_process	9	7	0.0159091	60	440	19338	zgc:158432,ctrl,paics,impdh2,ampd3b,gmps,adkb	5.1275	0.000410803	0.0554782
GO:0009168	purine ribonucleoside monophosphate biosynthetic process	biological_process	10	7	0.0159091	60	440	19338	zgc:158432,ctrl,paics,impdh2,ampd3b,gmps,adkb	5.1275	0.000410803	0.0554782
GO:0008374	O-acyltransferase activity	molecular_function	6	8	0.0177384	84	451	21236	gpam,lcat,apoeb,steap4,si:dkey-7f3.14,soat2,zgc:162608,apoa1a	4.48443	0.00041373	0.0554782
GO:0015485	cholesterol binding	molecular_function	5	5	0.0110865	31	451	21236	apoeb,si:dkey-7f3.14,scap,zgc:162608,apoa1a	7.59459	0.000455073	0.0554782
GO:0051090	regulation of sequence-specific DNA binding transcription factor activity	biological_process	11	7	0.0159091	61	440	19338	ppargc1a,nsun5,masp1,irak3,si:ch211-195h23.3,pprc1,prom2	5.04344	0.000455107	0.0554782
GO:0015248	sterol transporter activity	molecular_function	7	6	0.0133038	47	451	21236	mid1ip1a,apoeb,si:dkey-7f3.14,ttll11,zgc:162608,apoa1a	6.01104	0.000455875	0.0554782
GO:0017127	cholesterol transporter activity	molecular_function	8	6	0.0133038	47	451	21236	mid1ip1a,apoeb,si:dkey-7f3.14,ttll11,zgc:162608,apoa1a	6.01104	0.000455875	0.0554782
GO:0004181	metallocarboxypeptidase activity	molecular_function	8	6	0.0133038	47	451	21236	cpb1,cpa4,cpa2,cpa5,cpa1,cpb2	6.01104	0.000455875	0.0554782
GO:0046906	tetrapyrrole binding	molecular_function	3	16	0.0354767	287	451	21236	cyp2r1,zgc:92880,cyp7a1a,nfil3-2,ba1l,cyp2x10.2,cyp2p8,cyp2aa4,ba1,cyp4v8,cyp2aa7,col6a1,tdo2b,wu:fb55g09,si:dkey-16p6.1,cyp2k8	2.62503	0.000456326	0.0554782
GO:0008045	motor neuron axon guidance	biological_process	14	7	0.0159091	62	440	19338	plxna3,nfil3-6,klhl17,stat3,BX321875.2,sema3ab,si:dkey-16p6.1	4.9621	0.00050314	0.0585508
GO:0033344	cholesterol efflux	biological_process	8	6	0.0136364	45	440	19338	mid1ip1a,apoeb,si:dkey-7f3.14,ttll11,zgc:162608,apoa1a	5.86	0.000515149	0.0585508
GO:0032934	sterol binding	molecular_function	4	5	0.0110865	32	451	21236	apoeb,si:dkey-7f3.14,scap,zgc:162608,apoa1a	7.35726	0.000530025	0.0585508
GO:0009617	response to bacterium	biological_process	4	14	0.0318182	220	440	19338	junbb,dram1,cfb,myd88,irf10,hsp90b1,junba,mmp9,si:dkey-22f5.9,cxcr4b,rnasel3,wu:fb55g09,tnfrsf1a,lect2l	2.79682	0.000539975	0.0585508
GO:0051707	response to other organism	biological_process	3	18	0.0409091	331	440	19338	junbb,dram1,cfb,myd88,irf10,hsp90b1,atf3,junba,mmp9,si:dkey-22f5.9,cxcr4b,rnasel3,hspa5,wu:fb55g09,tnfrsf1a,ncf1,lect2l,nfkbiaa	2.39003	0.000620096	0.0610862
GO:0043691	reverse cholesterol transport	biological_process	8	5	0.0113636	31	440	19338	mid1ip1a,apoeb,si:dkey-7f3.14,zgc:162608,apoa1a	7.08871	0.000621465	0.0610862
GO:0045923	positive regulation of fatty acid metabolic process	biological_process	10	4	0.00909091	18	440	19338	ppargc1a,si:dkey-7f3.14,zgc:162608,apoa1a	9.76667	0.00062795	0.0610862
GO:0019217	regulation of fatty acid metabolic process	biological_process	9	4	0.00909091	18	440	19338	ppargc1a,si:dkey-7f3.14,zgc:162608,apoa1a	9.76667	0.00062795	0.0610862
GO:0043178	alcohol binding	molecular_function	3	6	0.0133038	50	451	21236	apoeb,impdh2,si:dkey-7f3.14,scap,zgc:162608,apoa1a	5.65038	0.000639487	0.0610862
GO:1901615	organic hydroxy compound metabolic process	biological_process	3	13	0.0295455	200	440	19338	cyp7a1a,sult1st2,apoeb,steap4,si:dkey-7f3.14,soat2,gnl3,hsd11b2,trpm7,scap,zgc:162608,hmgcra,apoa1a	2.85675	0.000692865	0.0646459
GO:0008238	exopeptidase activity	molecular_function	6	11	0.0243902	163	451	21236	cpb1,cpa4,DPEP3,rnpep,enpep,cpa2,cpa5,cpa1,prepl,CU467828.1,cpb2	3.17761	0.000747166	0.0681279
GO:0046627	negative regulation of insulin receptor signaling pathway	biological_process	12	4	0.00909091	19	440	19338	socs3b,socs3a,socs1a,socs2	9.25263	0.000781203	0.0681345
GO:1900077	negative regulation of cellular response to insulin stimulus	biological_process	11	4	0.00909091	19	440	19338	socs3b,socs3a,socs1a,socs2	9.25263	0.000781203	0.0681345
GO:0034660	ncRNA metabolic process	biological_process	7	23	0.0522727	486	440	19338	tmem39a,nol6,wdr4,ncl,trmt6,dkc1,pop5,FDXACB1,trmt1,heatr1,farsb,pus7,cry5,gnl3,nfil3,rars2,si:dkey-25i10.6,nop2,UTP14A,mettl13,adat2,tnfrsf21,tg	2.07994	0.000813756	0.0694636
GO:0008033	tRNA processing	biological_process	9	12	0.0272727	179	440	19338	tmem39a,wdr4,trmt6,pop5,FDXACB1,trmt1,pus7,cry5,mettl13,adat2,tnfrsf21,tg	2.94637	0.000841011	0.0702945
GO:0014015	positive regulation of gliogenesis	biological_process	10	3	0.00681818	9	440	19338	stat3,C5H9orf85,si:dkey-16p6.1	14.65	0.000887318	0.0711145
GO:0001071	nucleic acid binding transcription factor activity	molecular_function	9	50	0.110865	1490	451	21236	ankrd31,nr1d2a,cpb1,ef1,sae1,junbb,irf6,runx1t1,ppargc1a,dab2ipa,ndrg1a,nsun5,nr1d1,dbpb,nfil3-6,masp1,irf10,tfap4,irf1b,gsr,foxp1b,nfil3-2,stat3,cebpd,alg3,apoeb,atf3,mycb,pycrl,nr0b2b,bcl6ab,irak3,si:ch211-195h23.3,junba,pprc1,bcl6a,lzts2b,elf3,f13b,nfil3,fosl2,slc43a1b,ela3l,slc43a1a,prom2,c6ast4,etv7,si:dkey-16p6.1,esr1,nr1d4a	1.58008	0.000903998	0.0711145
GO:0003700	sequence-specific DNA binding transcription factor activity	molecular_function	10	50	0.110865	1490	451	21236	ankrd31,nr1d2a,cpb1,ef1,sae1,junbb,irf6,runx1t1,ppargc1a,dab2ipa,ndrg1a,nsun5,nr1d1,dbpb,nfil3-6,masp1,irf10,tfap4,irf1b,gsr,foxp1b,nfil3-2,stat3,cebpd,alg3,apoeb,atf3,mycb,pycrl,nr0b2b,bcl6ab,irak3,si:ch211-195h23.3,junba,pprc1,bcl6a,lzts2b,elf3,f13b,nfil3,fosl2,slc43a1b,ela3l,slc43a1a,prom2,c6ast4,etv7,si:dkey-16p6.1,esr1,nr1d4a	1.58008	0.000903998	0.0711145
GO:0009156	ribonucleoside monophosphate biosynthetic process	biological_process	9	8	0.0181818	90	440	19338	zgc:158432,ctrl,paics,upp2,impdh2,ampd3b,gmps,adkb	3.90667	0.00102509	0.0711563
GO:0060228	phosphatidylcholine-sterol O-acyltransferase activator activity	molecular_function	8	4	0.00886918	22	451	21236	apoeb,si:dkey-7f3.14,zgc:162608,apoa1a	8.56118	0.00108383	0.0711563
GO:0004607	phosphatidylcholine-sterol O-acyltransferase activity	molecular_function	7	4	0.00886918	22	451	21236	apoeb,si:dkey-7f3.14,zgc:162608,apoa1a	8.56118	0.00108383	0.0711563
GO:0045834	positive regulation of lipid metabolic process	biological_process	6	5	0.0113636	35	440	19338	ppargc1a,apoeb,si:dkey-7f3.14,zgc:162608,apoa1a	6.27857	0.00110202	0.0711563
GO:0006364	rRNA processing	biological_process	9	13	0.0295455	211	440	19338	tmem39a,nol6,ncl,dkc1,FDXACB1,heatr1,gnl3,nfil3,si:dkey-25i10.6,nop2,UTP14A,mettl13,tg	2.70782	0.00113472	0.0711563
GO:0009126	purine nucleoside monophosphate metabolic process	biological_process	8	7	0.0159091	71	440	19338	zgc:158432,ctrl,paics,impdh2,ampd3b,gmps,adkb	4.3331	0.00114227	0.0711563
GO:0009167	purine ribonucleoside monophosphate metabolic process	biological_process	9	7	0.0159091	71	440	19338	zgc:158432,ctrl,paics,impdh2,ampd3b,gmps,adkb	4.3331	0.00114227	0.0711563
GO:0031102	neuron projection regeneration	biological_process	12	7	0.0159091	71	440	19338	socs3a,apoeb,mvp,si:dkey-7f3.14,il6st,zgc:162608,apoa1a	4.3331	0.00114227	0.0711563
GO:0032101	regulation of response to external stimulus	biological_process	4	11	0.025	161	440	19338	si:ch1073-181h11.2,socs3a,raver1,hsp90b1,bcl6ab,bcl6a,mmp9,cxcr4b,robo2,il6st,cpb2	3.0028	0.00117295	0.0711563
GO:0005506	iron ion binding	molecular_function	6	18	0.0399113	378	451	21236	cyp2r1,zgc:92880,p4ha3,cyp7a1a,masp1,chia.6,nfil3-2,mfi2,ba1l,cyp2x10.2,cyp2p8,cyp2aa4,ba1,cyp4v8,cyp2aa7,col6a1,si:dkey-16p6.1,cyp2k8	2.24221	0.0013005	0.0711563
GO:0006400	tRNA modification	biological_process	10	9	0.0204545	116	440	19338	tmem39a,wdr4,trmt6,trmt1,pus7,mettl13,adat2,tnfrsf21,tg	3.40991	0.00134248	0.0711563
GO:0072562	blood microparticle	cellular_component	4	4	0.0104167	22	384	17032	apoeb,si:dkey-7f3.14,zgc:162608,apoa1a	8.06439	0.00134858	0.0711563
GO:0051704	multi-organism process	biological_process	1	18	0.0409091	355	440	19338	junbb,dram1,cfb,myd88,irf10,hsp90b1,atf3,junba,mmp9,si:dkey-22f5.9,cxcr4b,rnasel3,hspa5,wu:fb55g09,tnfrsf1a,ncf1,lect2l,nfkbiaa	2.22845	0.00137546	0.0711563
GO:0034434	sterol esterification	biological_process	7	4	0.00909091	22	440	19338	apoeb,si:dkey-7f3.14,zgc:162608,apoa1a	7.99091	0.00139689	0.0711563
GO:0034370	triglyceride-rich lipoprotein particle remodeling	biological_process	7	4	0.00909091	22	440	19338	apoeb,si:dkey-7f3.14,zgc:162608,apoa1a	7.99091	0.00139689	0.0711563
GO:0034377	plasma lipoprotein particle assembly	biological_process	6	4	0.00909091	22	440	19338	apoeb,si:dkey-7f3.14,zgc:162608,apoa1a	7.99091	0.00139689	0.0711563
GO:0034433	steroid esterification	biological_process	6	4	0.00909091	22	440	19338	apoeb,si:dkey-7f3.14,zgc:162608,apoa1a	7.99091	0.00139689	0.0711563
GO:0071827	plasma lipoprotein particle organization	biological_process	5	4	0.00909091	22	440	19338	apoeb,si:dkey-7f3.14,zgc:162608,apoa1a	7.99091	0.00139689	0.0711563
GO:0034372	very-low-density lipoprotein particle remodeling	biological_process	8	4	0.00909091	22	440	19338	apoeb,si:dkey-7f3.14,zgc:162608,apoa1a	7.99091	0.00139689	0.0711563
GO:0034380	high-density lipoprotein particle assembly	biological_process	7	4	0.00909091	22	440	19338	apoeb,si:dkey-7f3.14,zgc:162608,apoa1a	7.99091	0.00139689	0.0711563
GO:0010872	regulation of cholesterol esterification	biological_process	9	4	0.00909091	22	440	19338	apoeb,si:dkey-7f3.14,zgc:162608,apoa1a	7.99091	0.00139689	0.0711563
GO:0034368	protein-lipid complex remodeling	biological_process	5	4	0.00909091	22	440	19338	apoeb,si:dkey-7f3.14,zgc:162608,apoa1a	7.99091	0.00139689	0.0711563
GO:0010873	positive regulation of cholesterol esterification	biological_process	10	4	0.00909091	22	440	19338	apoeb,si:dkey-7f3.14,zgc:162608,apoa1a	7.99091	0.00139689	0.0711563
GO:0034435	cholesterol esterification	biological_process	8	4	0.00909091	22	440	19338	apoeb,si:dkey-7f3.14,zgc:162608,apoa1a	7.99091	0.00139689	0.0711563
GO:0065005	protein-lipid complex assembly	biological_process	5	4	0.00909091	22	440	19338	apoeb,si:dkey-7f3.14,zgc:162608,apoa1a	7.99091	0.00139689	0.0711563
GO:0034369	plasma lipoprotein particle remodeling	biological_process	6	4	0.00909091	22	440	19338	apoeb,si:dkey-7f3.14,zgc:162608,apoa1a	7.99091	0.00139689	0.0711563
GO:0071825	protein-lipid complex subunit organization	biological_process	4	4	0.00909091	22	440	19338	apoeb,si:dkey-7f3.14,zgc:162608,apoa1a	7.99091	0.00139689	0.0711563
GO:0016072	rRNA metabolic process	biological_process	8	13	0.0295455	216	440	19338	tmem39a,nol6,ncl,dkc1,FDXACB1,heatr1,gnl3,nfil3,si:dkey-25i10.6,nop2,UTP14A,mettl13,tg	2.64514	0.00140226	0.0711563
GO:0006082	organic acid metabolic process	biological_process	4	38	0.0863636	1000	440	19338	slc6a14,cyp2r1,acss1,ppargc1a,zfp36l1b,cyp7a1a,gsr,mat2aa,mfi2,raver1,rnpep,hgd,mat2al,glula,pycrl,ipo13,cyp2x10.2,cyp2p8,FDXACB1,got1,farsb,elovl2,gstz1,cyp2aa4,slc25a5,si:dkey-7f3.14,aldh1l1,cyp2aa7,rars2,col6a1,tdo2b,calcoco2,mmp13a,zgc:162608,apoa1a,csad,si:dkey-16p6.1,cyp2k8	1.6701	0.00141887	0.0711563
GO:0001227	RNA polymerase II transcription regulatory region sequence-specific DNA binding transcription factor activity involved in negative regulation of transcription	molecular_function	12	4	0.00886918	24	451	21236	nr1d1,apoeb,bcl6ab,bcl6a	7.84775	0.00152249	0.0747544
GO:0004180	carboxypeptidase activity	molecular_function	7	6	0.0133038	59	451	21236	cpb1,cpa4,cpa2,cpa5,cpa1,cpb2	4.78846	0.00154481	0.0747544
GO:0042493	response to drug	biological_process	3	10	0.0227273	142	440	19338	junbb,cyp2r1,aldh2.2,junba,cyp2x10.2,cyp2p8,cyp2aa4,cyp2aa7,col6a1,cyp2k8	3.09507	0.00154651	0.0747544
GO:0045940	positive regulation of steroid metabolic process	biological_process	7	4	0.00909091	23	440	19338	apoeb,si:dkey-7f3.14,zgc:162608,apoa1a	7.64348	0.00166087	0.0793264
GO:0035677	posterior lateral line neuromast hair cell development	biological_process	12	3	0.00681818	11	440	19338	stat3,socs3a,si:dkey-16p6.1	11.9864	0.00168478	0.0795216
GO:0008152	metabolic process	biological_process	1	356	0.809091	14498	440	19338	gmds,golim4b,ABCC6,ankrd31,pigr,als2b,nr1d2a,zgc:158432,fasn,rassf6,sbf2,cpb1,mcl1b,ef1,nfkbiab,gpam,eed,cel.1,sae1,si:ch1073-181h11.2,cpa4,DPEP3,nudt8,PARP10,arf1l,junbb,rdh10b,sult2st3,tmem39a,si:dkey-234i14.6,slc6a14,irf6,nol6,cyp2r1,ppp1r3cb,nt5dc3,nceh1a,suz12a,ppp1r15a,phldb1a,ell2,acss1,ogt.1,runx1t1,ctrl,p4ha3,bco2l,ppargc1a,im:7152348,dab2ipa,prmt7,gck,ndrg1a,pisd,dram1,nsun5,nr1d1,cfb,s…	1.0792	0.00172089	0.0801421
GO:0034708	methyltransferase complex	cellular_component	5	6	0.015625	57	384	17032	eed,suz12a,trmt6,alg3,zgc:77158,dbn1	4.66886	0.00173788	0.0801421
GO:0005496	steroid binding	molecular_function	3	7	0.0155211	82	451	21236	gsr,apoeb,si:dkey-7f3.14,scap,zgc:162608,apoa1a,esr1	4.01958	0.00179685	0.0819198
GO:0009410	response to xenobiotic stimulus	biological_process	3	12	0.0272727	196	440	19338	cpb1,cyp2r1,sult1st2,cyp2x10.2,cyp2p8,cyp2aa4,gnl3,cyp2aa7,tiparp,col6a1,esr1,cyp2k8	2.69082	0.00183098	0.0825381
GO:0042627	chylomicron	cellular_component	5	4	0.0104167	24	384	17032	apoeb,si:dkey-7f3.14,zgc:162608,apoa1a	7.39236	0.0018906	0.0836488
GO:0009124	nucleoside monophosphate biosynthetic process	biological_process	8	8	0.0181818	99	440	19338	zgc:158432,ctrl,paics,upp2,impdh2,ampd3b,gmps,adkb	3.55152	0.00189732	0.0836488
GO:0019433	triglyceride catabolic process	biological_process	8	4	0.00909091	24	440	19338	apoeb,si:dkey-7f3.14,zgc:162608,apoa1a	7.325	0.0019576	0.0844506
GO:0097006	regulation of plasma lipoprotein particle levels	biological_process	3	4	0.00909091	24	440	19338	apoeb,si:dkey-7f3.14,zgc:162608,apoa1a	7.325	0.0019576	0.0844506
GO:0006066	alcohol metabolic process	biological_process	4	11	0.025	173	440	19338	cyp7a1a,apoeb,steap4,si:dkey-7f3.14,soat2,gnl3,hsd11b2,scap,zgc:162608,hmgcra,apoa1a	2.79451	0.00208268	0.0888904
GO:0009161	ribonucleoside monophosphate metabolic process	biological_process	8	8	0.0181818	101	440	19338	zgc:158432,ctrl,paics,upp2,impdh2,ampd3b,gmps,adkb	3.48119	0.00215361	0.0909503
GO:0019673	GDP-mannose metabolic process	biological_process	9	3	0.00681818	12	440	19338	gmds,pmm2,si:ch211-214j24.14	10.9875	0.00220864	0.0918643
GO:0005737	cytoplasm	cellular_component	5	196	0.510417	7454	384	17032	golim4b,ABCC6,zgc:158432,rassf6,cpb1,mcl1b,nfkbiab,sae1,DPEP3,nmd3,rdh10b,tmem39a,rps10,cyp2r1,ppp1r3cb,ppp1r15a,zgc:92880,ogt.1,p4ha3,bco2l,dab2ipa,prmt7,gck,ndrg1a,dram1,nsun5,zgc:113054,zfp36l1b,socs3b,tuba8l,cyp7a1a,masp1,rab40b,si:rp71-1g18.7,myd88,sult1st2,gsr,eno1a,mat2aa,chia.6,nfil3-2,stat3,socs3a,sik2b,hkdc1,pmm2,ncl,mfi2,CABZ01117575.1,sox6,trmt6,rpl36,raver1,calr,rnpep,alg3,mov10b.1,r…	1.16628	0.00222105	0.0918643
GO:0071466	cellular response to xenobiotic stimulus	biological_process	5	11	0.025	175	440	19338	cpb1,cyp2r1,sult1st2,cyp2x10.2,cyp2p8,cyp2aa4,gnl3,cyp2aa7,tiparp,col6a1,cyp2k8	2.76257	0.00227893	0.0932965
GO:0046425	regulation of JAK-STAT cascade	biological_process	8	5	0.0113636	42	440	19338	socs3b,socs3a,socs1a,socs2,chac1	5.23214	0.00253541	0.102179
GO:0034364	high-density lipoprotein particle	cellular_component	5	4	0.0104167	26	384	17032	apoeb,si:dkey-7f3.14,zgc:162608,apoa1a	6.82372	0.00256722	0.102179
GO:0019320	hexose catabolic process	biological_process	7	8	0.0181818	104	440	19338	gck,eno1a,hkdc1,rgs4,zgc:77158,pgm1,pkma,pgd	3.38077	0.00258821	0.102179
GO:0034736	cholesterol O-acyltransferase activity	molecular_function	8	2	0.00443459	4	451	21236	steap4,soat2	23.5432	0.00262479	0.102179
GO:0019948	SUMO activating enzyme activity	molecular_function	4	2	0.00443459	4	451	21236	sae1,DST	23.5432	0.00262479	0.102179
GO:0016787	hydrolase activity	molecular_function	3	143	0.317073	5480	451	21236	gmds,ABCC6,als2b,fasn,sbf2,cpb1,mcl1b,cel.1,cpa4,DPEP3,nudt8,tmem39a,ppp1r3cb,nt5dc3,nceh1a,ppp1r15a,ogt.1,ctrl,dab2ipa,cfb,serpinf2b,klhl17,zfp36l1b,tuba8l,masp1,si:dkey-114l24.2,rab40b,gnai2b,gsr,mat2aa,cldnc,chia.6,BX005305.5,polr1b,ddx1,CABZ01117575.1,raver1,rnpep,mov10b.1,ppm1la,rgs4,fndc3ba,mid1ip1a,rasal3,paics,mat2al,nifk,rgs3a,tmppe,zgc:112160,sin3aa,soul5,akap7,enpep,tuba8l2,ipo13,serpi…	1.22872	0.0026487	0.102179
GO:0097286	iron ion import	biological_process	10	2	0.00454545	4	440	19338	mfi2,steap4	21.975	0.00300651	0.113759
GO:0060252	positive regulation of glial cell proliferation	biological_process	11	2	0.00454545	4	440	19338	stat3,si:dkey-16p6.1	21.975	0.00300651	0.113759
GO:0046365	monosaccharide catabolic process	biological_process	6	8	0.0181818	107	440	19338	gck,eno1a,hkdc1,rgs4,zgc:77158,pgm1,pkma,pgd	3.28598	0.00308854	0.113759
GO:0006805	xenobiotic metabolic process	biological_process	6	8	0.0181818	107	440	19338	cyp2r1,sult1st2,cyp2x10.2,cyp2p8,cyp2aa4,cyp2aa7,col6a1,cyp2k8	3.28598	0.00308854	0.113759
GO:0016423	tRNA (guanine) methyltransferase activity	molecular_function	13	5	0.0110865	47	451	21236	tmem39a,wdr4,trmt1,mettl13,tg	5.0092	0.00311191	0.113759
GO:0016126	sterol biosynthetic process	biological_process	6	5	0.0113636	44	440	19338	apoeb,si:dkey-7f3.14,zgc:162608,hmgcra,apoa1a	4.99432	0.00311902	0.113759
GO:0019318	hexose metabolic process	biological_process	6	11	0.025	183	440	19338	gck,eno1a,chia.6,hkdc1,pmm2,rgs4,zgc:77158,pgm1,pkma,tdo2b,pgd	2.6418	0.00321933	0.11636
GO:0030301	cholesterol transport	biological_process	7	6	0.0136364	64	440	19338	mid1ip1a,apoeb,si:dkey-7f3.14,ttll11,zgc:162608,apoa1a	4.12031	0.00330183	0.116425
GO:0032994	protein-lipid complex	cellular_component	2	4	0.0104167	28	384	17032	apoeb,si:dkey-7f3.14,zgc:162608,apoa1a	6.33631	0.00339362	0.116425
GO:0034358	plasma lipoprotein particle	cellular_component	4	4	0.0104167	28	384	17032	apoeb,si:dkey-7f3.14,zgc:162608,apoa1a	6.33631	0.00339362	0.116425
GO:0051091	positive regulation of sequence-specific DNA binding transcription factor activity	biological_process	12	5	0.0113636	45	440	19338	ppargc1a,nsun5,masp1,irak3,pprc1	4.88333	0.0034445	0.116425
GO:0042738	exogenous drug catabolic process	biological_process	5	7	0.0159091	86	440	19338	cyp2r1,cyp2x10.2,cyp2p8,cyp2aa4,cyp2aa7,col6a1,cyp2k8	3.57733	0.00345272	0.116425
GO:0042737	drug catabolic process	biological_process	4	7	0.0159091	86	440	19338	cyp2r1,cyp2x10.2,cyp2p8,cyp2aa4,cyp2aa7,col6a1,cyp2k8	3.57733	0.00345272	0.116425
GO:0046503	glycerolipid catabolic process	biological_process	6	4	0.00909091	28	440	19338	apoeb,si:dkey-7f3.14,zgc:162608,apoa1a	6.27857	0.00351133	0.116425
GO:0046461	neutral lipid catabolic process	biological_process	6	4	0.00909091	28	440	19338	apoeb,si:dkey-7f3.14,zgc:162608,apoa1a	6.27857	0.00351133	0.116425
GO:0046464	acylglycerol catabolic process	biological_process	7	4	0.00909091	28	440	19338	apoeb,si:dkey-7f3.14,zgc:162608,apoa1a	6.27857	0.00351133	0.116425
GO:0019218	regulation of steroid metabolic process	biological_process	6	4	0.00909091	28	440	19338	apoeb,si:dkey-7f3.14,zgc:162608,apoa1a	6.27857	0.00351133	0.116425
GO:0015918	sterol transport	biological_process	6	6	0.0136364	65	440	19338	mid1ip1a,apoeb,si:dkey-7f3.14,ttll11,zgc:162608,apoa1a	4.05692	0.00356929	0.117377
GO:0009123	nucleoside monophosphate metabolic process	biological_process	7	8	0.0181818	111	440	19338	zgc:158432,ctrl,paics,upp2,impdh2,ampd3b,gmps,adkb	3.16757	0.0038691	0.126202
GO:0006629	lipid metabolic process	biological_process	3	41	0.0931818	1169	440	19338	rassf6,mcl1b,gpam,cel.1,rdh10b,ppargc1a,pisd,cyp7a1a,sult1st2,nfil3-2,raver1,rnpep,lcat,apoeb,kdelc1,nek6,dhcr24,cel.2,cyp2p8,steap4,heatr1,elovl2,cyp2aa4,si:dkey-7f3.14,soat2,dagla,pik3ip1,hsd11b2,cyp2aa7,EPT1,scap,col6a1,gpcpd1,phlda2,zgc:162608,hmgcra,apoa1a,slc43a1a,ckmt1,pi4k2b,esr1	1.54145	0.00397669	0.126401
GO:0032371	regulation of sterol transport	biological_process	7	4	0.00909091	29	440	19338	apoeb,si:dkey-7f3.14,zgc:162608,apoa1a	6.06207	0.004001	0.126401
GO:0032374	regulation of cholesterol transport	biological_process	8	4	0.00909091	29	440	19338	apoeb,si:dkey-7f3.14,zgc:162608,apoa1a	6.06207	0.004001	0.126401
GO:0035097	histone methyltransferase complex	cellular_component	12	5	0.0130208	47	384	17032	eed,suz12a,alg3,zgc:77158,dbn1	4.71853	0.00400121	0.126401
GO:0008237	metallopeptidase activity	molecular_function	6	16	0.0354767	356	451	21236	cpb1,cpa4,DPEP3,rnpep,enpep,pprc1,cpa2,tagln2,mmp9,cpa5,cpa1,mmp23bb,CU467828.1,mmp13a,c6ast4,cpb2	2.11625	0.00415617	0.13027
GO:0006399	tRNA metabolic process	biological_process	8	14	0.0318182	275	440	19338	tmem39a,wdr4,trmt6,pop5,FDXACB1,trmt1,farsb,pus7,cry5,rars2,mettl13,adat2,tnfrsf21,tg	2.23745	0.00435841	0.13555
GO:0030488	tRNA methylation	biological_process	11	6	0.0136364	68	440	19338	tmem39a,wdr4,trmt6,trmt1,mettl13,tg	3.87794	0.00446843	0.137903
GO:0006695	cholesterol biosynthetic process	biological_process	7	4	0.00909091	30	440	19338	apoeb,si:dkey-7f3.14,zgc:162608,apoa1a	5.86	0.00453483	0.138884
GO:0016712	oxidoreductase activity, acting on paired donors, with incorporation or reduction of molecular oxygen, reduced flavin or flavoprotein as one donor, and incorporation of one atom of oxygen	molecular_function	6	7	0.0155211	97	451	21236	cyp2r1,cyp2x10.2,cyp2p8,cyp2aa4,cyp2aa7,col6a1,cyp2k8	3.39799	0.00463403	0.140846
GO:0045664	regulation of neuron differentiation	biological_process	9	12	0.0272727	220	440	19338	si:ch1073-181h11.2,plxna3,socs3a,polr1b,apoeb,C5H9orf85,cxcr4b,robo2,il6st,gnl3,id2a,pcca	2.39727	0.00468829	0.141416
GO:0017144	drug metabolic process	biological_process	3	7	0.0159091	91	440	19338	cyp2r1,cyp2x10.2,cyp2p8,cyp2aa4,cyp2aa7,col6a1,cyp2k8	3.38077	0.00472328	0.141416
GO:0072091	regulation of stem cell proliferation	biological_process	5	2	0.00454545	5	440	19338	cfb,si:ch211-195h23.3	17.58	0.00493547	0.145596
GO:0010971	positive regulation of G2/M transition of mitotic cell cycle	biological_process	10	2	0.00454545	5	440	19338	ccnd1,zgc:162608	17.58	0.00493547	0.145596
GO:0006006	glucose metabolic process	biological_process	7	9	0.0204545	141	440	19338	gck,eno1a,chia.6,hkdc1,rgs4,zgc:77158,pgm1,pkma,pgd	2.80532	0.00502493	0.146294
GO:0070887	cellular response to chemical stimulus	biological_process	4	44	0.1	1294	440	19338	ankrd31,nr1d2a,cpb1,arf1l,crfb4,junbb,cyp2r1,phldb1a,bco2l,dab2ipa,nr1d1,cfb,socs3b,cyp7a1a,sult1st2,gsr,socs3a,raver1,aldh2.2,hpx,nr0b2b,irak3,junba,cyp2x10.2,socs1a,cyp2p8,CR450729.1,cxcr4b,lzts2b,baiap2l1a,cyp2aa4,crp,gnl3,si:dkey-281i8.1,cyp2aa7,tiparp,col6a1,mmp13a,socs2,chac1,sfxn5a,esr1,nr1d4a,cyp2k8	1.49444	0.00503204	0.146294
GO:0046889	positive regulation of lipid biosynthetic process	biological_process	7	4	0.00909091	31	440	19338	apoeb,si:dkey-7f3.14,zgc:162608,apoa1a	5.67097	0.00511459	0.146401
GO:0032368	regulation of lipid transport	biological_process	6	4	0.00909091	31	440	19338	apoeb,si:dkey-7f3.14,zgc:162608,apoa1a	5.67097	0.00511459	0.146401
GO:0031210	phosphatidylcholine binding	molecular_function	4	3	0.00665188	17	451	21236	si:dkey-7f3.14,zgc:162608,apoa1a	8.30938	0.00518407	0.146401
GO:0009451	RNA modification	biological_process	7	11	0.025	195	440	19338	tmem39a,wdr4,trmt6,dkc1,FDXACB1,trmt1,pus7,mettl13,adat2,tnfrsf21,tg	2.47923	0.00518995	0.146401
GO:0050661	NADP binding	molecular_function	5	5	0.0110865	53	451	21236	gmds,gsr,rgs4,hmgcra,pgd	4.44212	0.00524918	0.146401
GO:0051156	glucose 6-phosphate metabolic process	biological_process	5	3	0.00681818	16	440	19338	gck,chia.6,hkdc1	8.24062	0.00525467	0.146401
GO:0050770	regulation of axonogenesis	biological_process	13	8	0.0181818	118	440	19338	si:ch1073-181h11.2,plxna3,socs3a,polr1b,apoeb,cxcr4b,robo2,il6st	2.97966	0.00559207	0.154138
GO:0006807	nitrogen compound metabolic process	biological_process	2	205	0.465909	7848	440	19338	gmds,ABCC6,ankrd31,als2b,nr1d2a,zgc:158432,sbf2,cpb1,ef1,eed,sae1,si:ch1073-181h11.2,junbb,tmem39a,slc6a14,irf6,nol6,ppp1r3cb,nt5dc3,suz12a,ppp1r15a,ell2,ogt.1,runx1t1,ctrl,ppargc1a,im:7152348,dab2ipa,prmt7,ndrg1a,nsun5,nr1d1,cfb,dbpb,nfil3-6,zfp36l1b,tuba8l,masp1,si:dkey-114l24.2,rab40b,wdr4,si:ch73-367p23.2,irf10,sult1st2,gnai2b,tfap4,irf1b,gsr,mat2aa,foxp1b,chia.6,nfil3-2,stat3,acsl4a,pmm2,ncl…	1.14803	0.00564711	0.154138
GO:0004860	protein kinase inhibitor activity	molecular_function	11	5	0.0110865	54	451	21236	socs3b,socs3a,socs1a,socs2,chac1	4.35986	0.00568605	0.154138
GO:0019210	kinase inhibitor activity	molecular_function	9	5	0.0110865	54	451	21236	socs3b,socs3a,socs1a,socs2,chac1	4.35986	0.00568605	0.154138
GO:0060193	positive regulation of lipase activity	biological_process	7	4	0.00909091	32	440	19338	klhl17,si:dkey-7f3.14,zgc:162608,apoa1a	5.49375	0.00574197	0.154609
GO:0034097	response to cytokine stimulus	biological_process	4	14	0.0318182	285	440	19338	arf1l,crfb4,junbb,phldb1a,dab2ipa,socs3b,socs3a,irak3,junba,socs1a,cxcr4b,si:dkey-281i8.1,socs2,chac1	2.15895	0.00593666	0.158786
GO:0031981	nuclear lumen	cellular_component	9	42	0.109375	1249	384	17032	cpb1,eed,junbb,nmd3,nol6,suz12a,ell2,masp1,si:dkey-114l24.2,alkbh8,btr29,polr1b,alg3,paics,zgc:77158,nifk,dkc1,sin3aa,pycrl,junba,tuba8l4,pop5,CR450729.1,si:ch211-188c16.1,heatr1,pgm1,polr1d,thap1,baiap2l1a,dbn1,grasp,psma2,gnl3,nfil3,ccnd1,UTP14A,ndufa13,krt8,zgc:162608,apoa1a,slc43a1a,atoh8	1.49149	0.00605403	0.160853
GO:0030300	regulation of intestinal cholesterol absorption	biological_process	9	3	0.00681818	17	440	19338	si:dkey-7f3.14,zgc:162608,apoa1a	7.75588	0.00627411	0.160947
GO:0051006	positive regulation of lipoprotein lipase activity	biological_process	8	3	0.00681818	17	440	19338	si:dkey-7f3.14,zgc:162608,apoa1a	7.75588	0.00627411	0.160947
GO:0044058	regulation of digestive system process	biological_process	5	3	0.00681818	17	440	19338	si:dkey-7f3.14,zgc:162608,apoa1a	7.75588	0.00627411	0.160947
GO:0042304	regulation of fatty acid biosynthetic process	biological_process	10	3	0.00681818	17	440	19338	si:dkey-7f3.14,zgc:162608,apoa1a	7.75588	0.00627411	0.160947
GO:0045723	positive regulation of fatty acid biosynthetic process	biological_process	11	3	0.00681818	17	440	19338	si:dkey-7f3.14,zgc:162608,apoa1a	7.75588	0.00627411	0.160947
GO:0043436	oxoacid metabolic process	biological_process	5	34	0.0772727	951	440	19338	slc6a14,acss1,ppargc1a,zfp36l1b,cyp7a1a,gsr,mat2aa,raver1,rnpep,hgd,mat2al,glula,pycrl,ipo13,cyp2p8,FDXACB1,got1,farsb,elovl2,gstz1,cyp2aa4,slc25a5,si:dkey-7f3.14,aldh1l1,cyp2aa7,rars2,col6a1,tdo2b,calcoco2,mmp13a,zgc:162608,apoa1a,csad,si:dkey-16p6.1	1.57129	0.00636701	0.160947
GO:0019752	carboxylic acid metabolic process	biological_process	6	33	0.075	916	440	19338	slc6a14,acss1,ppargc1a,zfp36l1b,cyp7a1a,gsr,mat2aa,raver1,rnpep,hgd,mat2al,glula,pycrl,ipo13,cyp2p8,FDXACB1,got1,farsb,elovl2,gstz1,cyp2aa4,slc25a5,si:dkey-7f3.14,aldh1l1,cyp2aa7,rars2,col6a1,tdo2b,mmp13a,zgc:162608,apoa1a,csad,si:dkey-16p6.1	1.58335	0.00639781	0.160947
GO:0040008	regulation of growth	biological_process	3	12	0.0272727	229	440	19338	bco2l,plxna3,masp1,polr1b,apoeb,mpp1,cxcr4b,sgk2a,robo2,igfbp3,socs2,igfbp1b	2.30306	0.00640721	0.160947
GO:0009084	glutamine family amino acid biosynthetic process	biological_process	9	4	0.00909091	33	440	19338	raver1,glula,pycrl,mmp13a	5.32727	0.00641862	0.160947
GO:0019216	regulation of lipid metabolic process	biological_process	5	7	0.0159091	97	440	19338	ppargc1a,apoeb,si:dkey-7f3.14,pik3ip1,zgc:162608,apoa1a,slc43a1a	3.17165	0.00667959	0.16645
GO:0010975	regulation of neuron projection development	biological_process	11	9	0.0204545	148	440	19338	si:ch1073-181h11.2,plxna3,socs3a,polr1b,apoeb,C5H9orf85,cxcr4b,robo2,il6st	2.67264	0.00685707	0.169818
GO:0046165	alcohol biosynthetic process	biological_process	5	5	0.0113636	53	440	19338	apoeb,si:dkey-7f3.14,zgc:162608,hmgcra,apoa1a	4.14623	0.00697914	0.171781
GO:0031545	peptidyl-proline 4-dioxygenase activity	molecular_function	8	3	0.00665188	19	451	21236	p4ha3,pdia2,PDILT	7.43471	0.0071589	0.172092
GO:0008537	proteasome activator complex	cellular_component	7	2	0.00520833	6	384	17032	psme1,psme2	14.7847	0.00716168	0.172092
GO:0019773	proteasome core complex, alpha-subunit complex	cellular_component	7	3	0.0078125	18	384	17032	psma2,psma5,psma6l	7.39236	0.00721417	0.172092
GO:0036215	response to stem cell factor stimulus	biological_process	5	2	0.00454545	6	440	19338	arf1l,si:dkey-281i8.1	14.65	0.00729204	0.172092
GO:0038109	Kit signaling pathway	biological_process	8	2	0.00454545	6	440	19338	arf1l,si:dkey-281i8.1	14.65	0.00729204	0.172092
GO:0038093	Fc receptor signaling pathway	biological_process	7	2	0.00454545	6	440	19338	arf1l,si:dkey-281i8.1	14.65	0.00729204	0.172092
GO:0036216	cellular response to stem cell factor stimulus	biological_process	7	2	0.00454545	6	440	19338	arf1l,si:dkey-281i8.1	14.65	0.00729204	0.172092
GO:0006694	steroid biosynthetic process	biological_process	5	7	0.0159091	99	440	19338	cyp7a1a,nfil3-2,apoeb,si:dkey-7f3.14,zgc:162608,hmgcra,apoa1a	3.10758	0.00744914	0.173756
GO:0015914	phospholipid transport	biological_process	6	7	0.0159091	99	440	19338	mid1ip1a,apoeb,slc29a1a,si:dkey-7f3.14,ttll11,zgc:162608,apoa1a	3.10758	0.00744914	0.173756
GO:0016436	rRNA (uridine) methyltransferase activity	molecular_function	13	4	0.00886918	37	451	21236	tmem39a,FDXACB1,mettl13,tg	5.09043	0.00761923	0.176696
GO:0006007	glucose catabolic process	biological_process	8	7	0.0159091	100	440	19338	gck,eno1a,hkdc1,rgs4,zgc:77158,pkma,pgd	3.0765	0.00785762	0.181177
GO:0004887	thyroid hormone receptor activity	molecular_function	13	3	0.00665188	20	451	21236	nr1d2a,nr1d1,nr1d4a	7.06297	0.00829122	0.189002
GO:0004716	receptor signaling protein tyrosine kinase activity	molecular_function	10	3	0.00665188	20	451	21236	arf1l,phldb1a,si:dkey-281i8.1	7.06297	0.00829122	0.189002
GO:0001558	regulation of cell growth	biological_process	5	10	0.0227273	180	440	19338	plxna3,polr1b,apoeb,mpp1,cxcr4b,sgk2a,robo2,igfbp3,socs2,igfbp1b	2.44167	0.00833925	0.189023
GO:0035098	ESC/E(Z) complex	cellular_component	13	3	0.0078125	19	384	17032	eed,suz12a,zgc:77158	7.00329	0.0084255	0.189905
GO:0035675	neuromast hair cell development	biological_process	11	3	0.00681818	19	440	19338	stat3,socs3a,si:dkey-16p6.1	6.93947	0.008645	0.191623
GO:0010896	regulation of triglyceride catabolic process	biological_process	9	3	0.00681818	19	440	19338	si:dkey-7f3.14,zgc:162608,apoa1a	6.93947	0.008645	0.191623
GO:0010898	positive regulation of triglyceride catabolic process	biological_process	10	3	0.00681818	19	440	19338	si:dkey-7f3.14,zgc:162608,apoa1a	6.93947	0.008645	0.191623
GO:0004497	monooxygenase activity	molecular_function	5	13	0.0288248	287	451	21236	cyp2r1,cyp7a1a,masp1,nfil3-2,apoeb,cyp2x10.2,cyp2p8,cyp2aa4,cyp4v8,cyp2aa7,col6a1,si:dkey-16p6.1,cyp2k8	2.13284	0.00872352	0.192301
GO:0005536	glucose binding	molecular_function	4	2	0.00443459	7	451	21236	gck,hkdc1	13.4533	0.0088057	0.193052
GO:0070013	intracellular organelle lumen	cellular_component	7	46	0.119792	1428	384	17032	cpb1,eed,junbb,nmd3,nol6,suz12a,ell2,masp1,si:dkey-114l24.2,alkbh8,btr29,polr1b,alg3,paics,zgc:77158,nifk,dkc1,kdelc1,sin3aa,pycrl,pdia4,junba,tuba8l4,pop5,CR450729.1,si:ch211-188c16.1,heatr1,pgm1,polr1d,thap1,baiap2l1a,dbn1,exoc3l4,grasp,psma2,gnl3,nfil3,ccnd1,UTP14A,ndufa13,krt8,zgc:162608,acsl1b,apoa1a,slc43a1a,atoh8	1.42878	0.00886208	0.193232
GO:0043233	organelle lumen	cellular_component	3	46	0.119792	1430	384	17032	cpb1,eed,junbb,nmd3,nol6,suz12a,ell2,masp1,si:dkey-114l24.2,alkbh8,btr29,polr1b,alg3,paics,zgc:77158,nifk,dkc1,kdelc1,sin3aa,pycrl,pdia4,junba,tuba8l4,pop5,CR450729.1,si:ch211-188c16.1,heatr1,pgm1,polr1d,thap1,baiap2l1a,dbn1,exoc3l4,grasp,psma2,gnl3,nfil3,ccnd1,UTP14A,ndufa13,krt8,zgc:162608,acsl1b,apoa1a,slc43a1a,atoh8	1.42678	0.00907799	0.19687
GO:0042254	ribosome biogenesis	biological_process	4	15	0.0340909	331	440	19338	tmem39a,rps10,nol6,ncl,dkc1,FDXACB1,heatr1,gnl3,nfil3,si:dkey-25i10.6,nop2,UTP14A,mettl13,tg,csad	1.99169	0.00917529	0.19791
GO:0045454	cell redox homeostasis	biological_process	5	8	0.0181818	129	440	19338	nol6,irf1b,gsr,pdia4,MAF1,pdia2,PDILT,ela3l	2.72558	0.00940769	0.201838
GO:0001510	RNA methylation	biological_process	8	7	0.0159091	104	440	19338	tmem39a,wdr4,trmt6,FDXACB1,trmt1,mettl13,tg	2.95817	0.00965813	0.206109
GO:0048269	methionine adenosyltransferase complex	cellular_component	5	2	0.00520833	7	384	17032	mat2aa,mat2al	12.6726	0.00987754	0.207959
GO:0004809	tRNA (guanine-N2-)-methyltransferase activity	molecular_function	14	4	0.00886918	40	451	21236	tmem39a,trmt1,mettl13,tg	4.70865	0.010032	0.207959
GO:0036072	direct ossification	biological_process	4	2	0.00454545	7	440	19338	ptch1,ihha	12.5571	0.0100558	0.207959
GO:0001957	intramembranous ossification	biological_process	5	2	0.00454545	7	440	19338	ptch1,ihha	12.5571	0.0100558	0.207959
GO:0045931	positive regulation of mitotic cell cycle	biological_process	6	2	0.00454545	7	440	19338	ccnd1,zgc:162608	12.5571	0.0100558	0.207959
GO:0006432	phenylalanyl-tRNA aminoacylation	biological_process	11	2	0.00454545	7	440	19338	FDXACB1,farsb	12.5571	0.0100558	0.207959
GO:0060191	regulation of lipase activity	biological_process	6	4	0.00909091	38	440	19338	klhl17,si:dkey-7f3.14,zgc:162608,apoa1a	4.62632	0.0105943	0.21797
GO:0004252	serine-type endopeptidase activity	molecular_function	7	19	0.0421286	499	451	21236	ctrl,cfb,serpinf2b,masp1,polr1b,fndc3ba,zgc:112160,soul5,akap7,serpinf1,hp,ela2,try,serpinb1,ctrb1,wu:fb59d01,prepl,tmprss4b,ela3l	1.79287	0.0107869	0.220802
GO:0033559	unsaturated fatty acid metabolic process	biological_process	9	6	0.0136364	82	440	19338	raver1,rnpep,cyp2p8,cyp2aa4,cyp2aa7,col6a1	3.21585	0.0109774	0.222232
GO:0005730	nucleolus	cellular_component	10	14	0.0364583	311	384	17032	nmd3,nol6,alkbh8,polr1b,alg3,nifk,dkc1,pop5,heatr1,pgm1,polr1d,gnl3,UTP14A,slc43a1a	1.99665	0.0112846	0.222232
GO:0050996	positive regulation of lipid catabolic process	biological_process	7	3	0.00681818	21	440	19338	si:dkey-7f3.14,zgc:162608,apoa1a	6.27857	0.0114743	0.222232
GO:0050994	regulation of lipid catabolic process	biological_process	6	3	0.00681818	21	440	19338	si:dkey-7f3.14,zgc:162608,apoa1a	6.27857	0.0114743	0.222232
GO:0070328	triglyceride homeostasis	biological_process	7	3	0.00681818	21	440	19338	si:dkey-7f3.14,zgc:162608,apoa1a	6.27857	0.0114743	0.222232
GO:0055090	acylglycerol homeostasis	biological_process	6	3	0.00681818	21	440	19338	si:dkey-7f3.14,zgc:162608,apoa1a	6.27857	0.0114743	0.222232
GO:0051004	regulation of lipoprotein lipase activity	biological_process	7	3	0.00681818	21	440	19338	si:dkey-7f3.14,zgc:162608,apoa1a	6.27857	0.0114743	0.222232
GO:0016746	transferase activity, transferring acyl groups	molecular_function	4	18	0.0399113	467	451	21236	fasn,gpam,nr1d1,lcat,apoeb,nek6,acat2,steap4,si:dkey-7f3.14,slc34a2b,soat2,pkma,hspa5,zgc:162608,apoa1a,slc43a1a,chac1,si:dkey-16p6.1	1.8149	0.0114785	0.222232
GO:0004478	methionine adenosyltransferase activity	molecular_function	5	2	0.00443459	8	451	21236	mat2aa,mat2al	11.7716	0.0115769	0.222232
GO:0005504	fatty acid binding	molecular_function	6	2	0.00443459	8	451	21236	fabp7a,si:dkey-16p6.1	11.7716	0.0115769	0.222232
GO:0004396	hexokinase activity	molecular_function	8	2	0.00443459	8	451	21236	gck,hkdc1	11.7716	0.0115769	0.222232
GO:0004340	glucokinase activity	molecular_function	9	2	0.00443459	8	451	21236	gck,hkdc1	11.7716	0.0115769	0.222232
GO:0008022	protein C-terminus binding	molecular_function	3	2	0.00443459	8	451	21236	sae1,zgc:162608	11.7716	0.0115769	0.222232
GO:0010629	negative regulation of gene expression	biological_process	6	19	0.0431818	470	440	19338	cpb1,junbb,runx1t1,nr1d1,mov10b.1,apoeb,sin3aa,bcl6ab,si:ch211-195h23.3,junba,MAF1,bcl6a,lzts2b,pus7,ccnd1,id2a,ndufa13,ela3l,zgc:162608	1.7767	0.0116984	0.223495
GO:0016160	amylase activity	molecular_function	6	4	0.00886918	42	451	21236	man1a1,zgc:92137,tdo2b,sfxn5a	4.48443	0.011887	0.226023
GO:0008233	peptidase activity	molecular_function	4	47	0.104213	1579	451	21236	cpb1,mcl1b,cpa4,DPEP3,ctrl,cfb,serpinf2b,masp1,BX005305.5,polr1b,rnpep,fndc3ba,paics,zgc:112160,soul5,akap7,enpep,serpinf1,hp,pprc1,grhprb,cpa2,tagln2,mmp9,ela2,try,cpa5,CABZ01050249.1,psma2,serpinb1,ctrb1,ihha,wu:fb59d01,psma5,cpa1,prepl,mmp23bb,CU467828.1,tmprss4b,usp14,ela3l,mmp13a,psma6l,c6ast4,cpb2,si:dkey-16p6.1,esr1	1.40156	0.0119825	0.226763
GO:0008641	small protein activating enzyme activity	molecular_function	3	3	0.00665188	23	451	21236	sae1,DST,uba7	6.14171	0.01229	0.230927
GO:0000122	negative regulation of transcription from RNA polymerase II promoter	biological_process	11	12	0.0272727	250	440	19338	cpb1,junbb,nr1d1,apoeb,sin3aa,bcl6ab,junba,bcl6a,ccnd1,ndufa13,ela3l,zgc:162608	2.1096	0.0123573	0.230927
GO:0010605	negative regulation of macromolecule metabolic process	biological_process	5	26	0.0590909	712	440	19338	cpb1,junbb,runx1t1,nr1d1,socs3b,socs3a,mov10b.1,apoeb,sin3aa,bcl6ab,irak3,si:ch211-195h23.3,junba,socs1a,MAF1,bcl6a,lzts2b,pus7,gltpd2,ccnd1,id2a,ndufa13,ela3l,zgc:162608,socs2,chac1	1.60492	0.012486	0.230927
GO:0008286	insulin receptor signaling pathway	biological_process	10	5	0.0113636	61	440	19338	socs3b,socs3a,socs1a,baiap2l1a,socs2	3.60246	0.0124903	0.230927
GO:0000154	rRNA modification	biological_process	10	5	0.0113636	61	440	19338	tmem39a,dkc1,FDXACB1,mettl13,tg	3.60246	0.0124903	0.230927
GO:0070011	peptidase activity, acting on L-amino acid peptides	molecular_function	5	45	0.0997783	1503	451	21236	cpb1,mcl1b,cpa4,DPEP3,ctrl,cfb,serpinf2b,masp1,polr1b,rnpep,fndc3ba,paics,zgc:112160,soul5,akap7,enpep,serpinf1,hp,pprc1,grhprb,cpa2,tagln2,mmp9,ela2,try,cpa5,CABZ01050249.1,psma2,serpinb1,ctrb1,wu:fb59d01,psma5,cpa1,prepl,mmp23bb,CU467828.1,tmprss4b,usp14,ela3l,mmp13a,psma6l,c6ast4,cpb2,si:dkey-16p6.1,esr1	1.40977	0.0125706	0.231345
GO:0010467	gene expression	biological_process	4	138	0.313636	5132	440	19338	ankrd31,nr1d2a,cpb1,ef1,nfkbiab,eed,cel.1,sae1,si:ch1073-181h11.2,junbb,tmem39a,irf6,nol6,nt5dc3,suz12a,ppp1r15a,ell2,runx1t1,ppargc1a,im:7152348,dab2ipa,prmt7,ndrg1a,nsun5,nr1d1,cfb,dbpb,nfil3-6,masp1,si:dkey-114l24.2,wdr4,si:ch73-367p23.2,irf10,tfap4,irf1b,gsr,foxp1b,nfil3-2,stat3,acsl4a,ncl,polr1b,eif2ak3,sox6,trmt6,rpl36,cebpd,alg3,mov10b.1,rgs4,apoeb,paics,atf3,zgc:77158,DST,dkc1,mycb,sin3aa…	1.18182	0.0127476	0.233531
GO:0007009	plasma membrane organization	biological_process	5	7	0.0159091	110	440	19338	rdh10b,ndrg1a,dram1,rab40b,fkbp5,baiap2l1a,dapk1	2.79682	0.012899	0.234458
GO:0006096	glycolysis	biological_process	9	6	0.0136364	85	440	19338	gck,eno1a,hkdc1,rgs4,zgc:77158,pkma	3.10235	0.0129596	0.234458
GO:0016580	Sin3 complex	cellular_component	14	2	0.00520833	8	384	17032	cpb1,sin3aa	11.0885	0.0129749	0.234458
GO:0008175	tRNA methyltransferase activity	molecular_function	12	5	0.0110865	66	451	21236	tmem39a,wdr4,trmt1,mettl13,tg	3.56716	0.0130789	0.234458
GO:0072089	stem cell proliferation	biological_process	3	2	0.00454545	8	440	19338	cfb,si:ch211-195h23.3	10.9875	0.0132072	0.234458
GO:0006556	S-adenosylmethionine biosynthetic process	biological_process	10	2	0.00454545	8	440	19338	mat2aa,mat2al	10.9875	0.0132072	0.234458
GO:0042092	type 2 immune response	biological_process	3	2	0.00454545	8	440	19338	bcl6ab,bcl6a	10.9875	0.0132072	0.234458
GO:0046914	transition metal ion binding	molecular_function	5	82	0.181818	3049	451	21236	ankrd31,pigr,nr1d2a,si:ch211-284e13.9,fasn,cpb1,ef1,cpa4,tmem39a,cyp2r1,ppp1r3cb,zgc:92880,p4ha3,im:7152348,ndrg1a,nr1d1,dbpb,zfp36l1b,cyp7a1a,masp1,wdr4,slco2b1,gsr,chia.6,nfil3-2,apln,sik2b,mfi2,btr29,raver1,rnpep,paics,ptk6b,ba1l,enpep,flvcr1,cyp2x10.2,tuba8l4,cyp2p8,zcchc7,cpa2,tagln2,mmp9,RNF5,ftr54,ppdpfa,ptgr1,lzts2b,trip4,cyp2aa4,ba1,dbn1,exoc3l4,cpa5,cyp4v8,gnl3,larp4ab,cpa1,cyp2aa7,mmp2…	1.26635	0.013345	0.23586
GO:0005319	lipid transporter activity	molecular_function	6	9	0.0199557	177	451	21236	mid1ip1a,apoeb,si:dkey-4c23.3,slc29a1a,si:dkey-7f3.14,gltpd2,ttll11,zgc:162608,apoa1a	2.39423	0.0136003	0.239318
GO:0031175	neuron projection development	biological_process	10	25	0.0568182	683	440	19338	si:ch1073-181h11.2,phldb1a,plxna3,nfil3-6,klhl17,si:rp71-1g18.7,stat3,socs3a,polr1b,rgs4,apoeb,C5H9orf85,BX321875.2,mvp,cxcr4b,sgk2a,robo2,si:dkey-7f3.14,il6st,ttll11,zgc:162608,apoa1a,sema3ab,slc43a3b,si:dkey-16p6.1	1.60871	0.0137625	0.241114
GO:0004465	lipoprotein lipase activity	molecular_function	6	3	0.00665188	24	451	21236	si:dkey-7f3.14,zgc:162608,apoa1a	5.88581	0.0138283	0.241213
GO:0048585	negative regulation of response to stimulus	biological_process	4	22	0.05	580	440	19338	ABCC6,mcl1b,dab2ipa,socs3b,ptch1,socs3a,rgs4,rasal3,rgs3a,irak3,grhprb,socs1a,zcchc7,cxcr4b,lzts2b,robo2,slc34a2b,pik3ip1,nuak2,igfbp3,socs2,chac1	1.66707	0.0139226	0.241807
GO:0031974	membrane-enclosed lumen	cellular_component	1	46	0.119792	1469	384	17032	cpb1,eed,junbb,nmd3,nol6,suz12a,ell2,masp1,si:dkey-114l24.2,alkbh8,btr29,polr1b,alg3,paics,zgc:77158,nifk,dkc1,kdelc1,sin3aa,pycrl,pdia4,junba,tuba8l4,pop5,CR450729.1,si:ch211-188c16.1,heatr1,pgm1,polr1d,thap1,baiap2l1a,dbn1,exoc3l4,grasp,psma2,gnl3,nfil3,ccnd1,UTP14A,ndufa13,krt8,zgc:162608,acsl1b,apoa1a,slc43a1a,atoh8	1.3889	0.0142527	0.246106
GO:0019221	cytokine-mediated signaling pathway	biological_process	7	12	0.0272727	256	440	19338	arf1l,crfb4,phldb1a,dab2ipa,socs3b,socs3a,irak3,socs1a,cxcr4b,si:dkey-281i8.1,socs2,chac1	2.06016	0.0146619	0.246106
GO:0004356	glutamate-ammonia ligase activity	molecular_function	7	2	0.00443459	9	451	21236	glula,mmp13a	10.4637	0.0146769	0.246106
GO:0004826	phenylalanine-tRNA ligase activity	molecular_function	7	2	0.00443459	9	451	21236	FDXACB1,farsb	10.4637	0.0146769	0.246106
GO:0016880	acid-ammonia (or amide) ligase activity	molecular_function	5	2	0.00443459	9	451	21236	glula,mmp13a	10.4637	0.0146769	0.246106
GO:0003933	GTP cyclohydrolase activity	molecular_function	7	2	0.00443459	9	451	21236	zfp36l1b,adat2	10.4637	0.0146769	0.246106
GO:0004104	cholinesterase activity	molecular_function	6	2	0.00443459	9	451	21236	cel.1,cel.2	10.4637	0.0146769	0.246106
GO:0016211	ammonia ligase activity	molecular_function	6	2	0.00443459	9	451	21236	glula,mmp13a	10.4637	0.0146769	0.246106
GO:0046470	phosphatidylcholine metabolic process	biological_process	8	3	0.00681818	23	440	19338	si:dkey-7f3.14,zgc:162608,apoa1a	5.73261	0.0147761	0.246106
GO:0031347	regulation of defense response	biological_process	5	7	0.0159091	113	440	19338	myd88,hsp90b1,bcl6ab,irak3,socs1a,bcl6a,mmp9	2.72257	0.0147835	0.246106
GO:0046040	IMP metabolic process	biological_process	10	4	0.00909091	42	440	19338	zgc:158432,ctrl,paics,ampd3b	4.18571	0.0149668	0.248127
GO:0008392	arachidonic acid epoxygenase activity	molecular_function	7	4	0.00886918	45	451	21236	cyp2p8,cyp2aa4,cyp2aa7,col6a1	4.18546	0.0150592	0.248632
GO:0002237	response to molecule of bacterial origin	biological_process	5	5	0.0113636	64	440	19338	junbb,myd88,hsp90b1,junba,cxcr4b	3.43359	0.0151522	0.249141
GO:0015850	organic hydroxy compound transport	biological_process	5	7	0.0159091	114	440	19338	mid1ip1a,apoeb,si:dkey-7f3.14,ttll11,zgc:162608,apoa1a,slc43a3b	2.69868	0.0154531	0.253053
GO:0048812	neuron projection morphogenesis	biological_process	11	23	0.0522727	621	440	19338	si:ch1073-181h11.2,phldb1a,plxna3,nfil3-6,klhl17,stat3,socs3a,polr1b,rgs4,apoeb,BX321875.2,mvp,cxcr4b,sgk2a,robo2,si:dkey-7f3.14,il6st,ttll11,zgc:162608,apoa1a,sema3ab,slc43a3b,si:dkey-16p6.1	1.62778	0.0156203	0.254373
GO:0016070	RNA metabolic process	biological_process	6	124	0.281818	4581	440	19338	ankrd31,nr1d2a,cpb1,ef1,eed,sae1,si:ch1073-181h11.2,junbb,tmem39a,irf6,nol6,nt5dc3,suz12a,ppp1r15a,ell2,runx1t1,ppargc1a,im:7152348,dab2ipa,prmt7,ndrg1a,nsun5,nr1d1,cfb,dbpb,nfil3-6,masp1,si:dkey-114l24.2,wdr4,si:ch73-367p23.2,irf10,tfap4,irf1b,gsr,foxp1b,nfil3-2,stat3,acsl4a,ncl,polr1b,ddx1,sox6,trmt6,cebpd,alg3,mov10b.1,apoeb,paics,atf3,zgc:77158,DST,dkc1,mycb,sin3aa,gbp,pycrl,nr0b2b,bcl6ab,ira…	1.18965	0.015661	0.254373
GO:0050767	regulation of neurogenesis	biological_process	8	14	0.0318182	321	440	19338	si:ch1073-181h11.2,plxna3,stat3,socs3a,polr1b,apoeb,C5H9orf85,cxcr4b,robo2,il6st,gnl3,id2a,pcca,si:dkey-16p6.1	1.91682	0.0157239	0.254373
GO:0000502	proteasome complex	cellular_component	5	7	0.0182292	116	384	17032	psme1,nek6,si:ch211-188c16.1,psma2,psma5,psme2,psma6l	2.67654	0.0160699	0.258324
GO:0000790	nuclear chromatin	cellular_component	12	6	0.015625	90	384	17032	cpb1,junbb,sin3aa,junba,grasp,apoa1a	2.95694	0.0160969	0.258324
GO:0009892	negative regulation of metabolic process	biological_process	4	27	0.0613636	764	440	19338	cpb1,junbb,runx1t1,nr1d1,socs3b,socs3a,mov10b.1,apoeb,sin3aa,bcl6ab,irak3,si:ch211-195h23.3,junba,socs1a,MAF1,bcl6a,lzts2b,pus7,gltpd2,pik3ip1,ccnd1,id2a,ndufa13,ela3l,zgc:162608,socs2,chac1	1.55321	0.0162732	0.260112
GO:0071345	cellular response to cytokine stimulus	biological_process	6	12	0.0272727	260	440	19338	arf1l,crfb4,phldb1a,dab2ipa,socs3b,socs3a,irak3,socs1a,cxcr4b,si:dkey-281i8.1,socs2,chac1	2.02846	0.0163708	0.260634
GO:0008173	RNA methyltransferase activity	molecular_function	9	6	0.0133038	96	451	21236	tmem39a,wdr4,FDXACB1,trmt1,mettl13,tg	2.9429	0.0165611	0.261127
GO:0048755	branching morphogenesis of a nerve	biological_process	6	2	0.00454545	9	440	19338	plxna3,sema3ab	9.76667	0.0167272	0.261127
GO:0006542	glutamine biosynthetic process	biological_process	10	2	0.00454545	9	440	19338	glula,mmp13a	9.76667	0.0167272	0.261127
GO:0061026	cardiac muscle tissue regeneration	biological_process	6	2	0.00454545	9	440	19338	stat3,si:dkey-16p6.1	9.76667	0.0167272	0.261127
GO:0009298	GDP-mannose biosynthetic process	biological_process	10	2	0.00454545	9	440	19338	pmm2,si:ch211-214j24.14	9.76667	0.0167272	0.261127
GO:0006725	cellular aromatic compound metabolic process	biological_process	3	192	0.436364	7470	440	19338	gmds,ABCC6,ankrd31,als2b,nr1d2a,zgc:158432,sbf2,cpb1,ef1,eed,sae1,si:ch1073-181h11.2,junbb,tmem39a,irf6,nol6,ppp1r3cb,nt5dc3,suz12a,ppp1r15a,ell2,ogt.1,runx1t1,ctrl,ppargc1a,im:7152348,dab2ipa,prmt7,ndrg1a,nsun5,nr1d1,cfb,dbpb,nfil3-6,zfp36l1b,tuba8l,masp1,si:dkey-114l24.2,rab40b,wdr4,si:ch73-367p23.2,irf10,sult1st2,gnai2b,tfap4,irf1b,gsr,mat2aa,foxp1b,nfil3-2,stat3,acsl4a,pmm2,ncl,mfi2,btr29,pol…	1.12964	0.0169304	0.263274
GO:1901360	organic cyclic compound metabolic process	biological_process	3	195	0.443182	7600	440	19338	gmds,ABCC6,ankrd31,als2b,nr1d2a,zgc:158432,sbf2,cpb1,ef1,eed,sae1,si:ch1073-181h11.2,junbb,tmem39a,irf6,nol6,ppp1r3cb,nt5dc3,suz12a,ppp1r15a,ell2,ogt.1,runx1t1,ctrl,ppargc1a,im:7152348,dab2ipa,prmt7,ndrg1a,nsun5,nr1d1,cfb,dbpb,nfil3-6,zfp36l1b,tuba8l,cyp7a1a,masp1,si:dkey-114l24.2,rab40b,wdr4,si:ch73-367p23.2,irf10,sult1st2,gnai2b,tfap4,irf1b,gsr,mat2aa,foxp1b,nfil3-2,stat3,acsl4a,pmm2,ncl,mfi2,b…	1.12766	0.0170019	0.263365
GO:0016053	organic acid biosynthetic process	biological_process	5	14	0.0318182	325	440	19338	zfp36l1b,cyp7a1a,mat2aa,raver1,rnpep,mat2al,glula,pycrl,elovl2,slc25a5,si:dkey-7f3.14,mmp13a,zgc:162608,apoa1a	1.89323	0.0173139	0.266143
GO:0046394	carboxylic acid biosynthetic process	biological_process	7	14	0.0318182	325	440	19338	zfp36l1b,cyp7a1a,mat2aa,raver1,rnpep,mat2al,glula,pycrl,elovl2,slc25a5,si:dkey-7f3.14,mmp13a,zgc:162608,apoa1a	1.89323	0.0173139	0.266143
GO:0008391	arachidonic acid monooxygenase activity	molecular_function	6	4	0.00886918	47	451	21236	cyp2p8,cyp2aa4,cyp2aa7,col6a1	4.00736	0.0174437	0.267114
GO:0006366	transcription from RNA polymerase II promoter	biological_process	9	45	0.102273	1434	440	19338	ankrd31,nr1d2a,cpb1,ef1,junbb,nt5dc3,ell2,ppargc1a,ndrg1a,nr1d1,si:dkey-114l24.2,tfap4,stat3,acsl4a,alg3,apoeb,atf3,DST,sin3aa,pycrl,bcl6ab,junba,pprc1,bcl6a,si:ch211-188c16.1,lzts2b,trip4,elf3,slc34a2b,psma2,nfil3,ccnd1,fosl2,scap,gcgrb,slc43a1b,ndufa13,ela3l,zgc:162608,slc43a1a,igfbp3,etv7,si:dkey-16p6.1,esr1,nr1d4a	1.37918	0.0176506	0.269255
GO:0051213	dioxygenase activity	molecular_function	5	8	0.0177384	155	451	21236	p4ha3,bco2l,alkbh8,hgd,pdia2,PDILT,tdo2b,fam46ba	2.43027	0.0179085	0.270978
GO:0006520	cellular amino acid metabolic process	biological_process	7	19	0.0431818	492	440	19338	slc6a14,zfp36l1b,gsr,mat2aa,raver1,hgd,mat2al,glula,pycrl,ipo13,FDXACB1,got1,farsb,gstz1,slc25a5,aldh1l1,rars2,tdo2b,mmp13a	1.69726	0.0180736	0.270978
GO:0008381	mechanically-gated ion channel activity	molecular_function	11	2	0.00443459	10	451	21236	zgc:92880,si:dkey-16p6.1	9.41729	0.0180908	0.270978
GO:0022833	mechanically gated channel activity	molecular_function	10	2	0.00443459	10	451	21236	zgc:92880,si:dkey-16p6.1	9.41729	0.0180908	0.270978
GO:0005833	hemoglobin complex	cellular_component	9	3	0.0078125	25	384	17032	zgc:92880,ba1,si:dkey-16p6.1	5.3225	0.0181065	0.270978
GO:1901617	organic hydroxy compound biosynthetic process	biological_process	4	5	0.0113636	67	440	19338	apoeb,si:dkey-7f3.14,zgc:162608,hmgcra,apoa1a	3.27985	0.0181688	0.270978
GO:0090207	regulation of triglyceride metabolic process	biological_process	8	3	0.00681818	25	440	19338	si:dkey-7f3.14,zgc:162608,apoa1a	5.274	0.0185598	0.271122
GO:0050892	intestinal absorption	biological_process	5	3	0.00681818	25	440	19338	si:dkey-7f3.14,zgc:162608,apoa1a	5.274	0.0185598	0.271122
GO:0030299	intestinal cholesterol absorption	biological_process	8	3	0.00681818	25	440	19338	si:dkey-7f3.14,zgc:162608,apoa1a	5.274	0.0185598	0.271122
GO:0090208	positive regulation of triglyceride metabolic process	biological_process	9	3	0.00681818	25	440	19338	si:dkey-7f3.14,zgc:162608,apoa1a	5.274	0.0185598	0.271122
GO:0005615	extracellular space	cellular_component	3	27	0.0703125	781	384	17032	cpb1,cel.1,cpa4,bco2l,ppargc1a,serpinf2b,irf10,apln,mfi2,rnpep,tnfsf10,apoeb,serpinf1,cel.2,cpa2,si:dkey-7f3.14,try,cpa5,serpinb1,si:ch211-187d1.1,cpa1,zgc:162608,apoa1a,igfbp3,igfbp1b,cpb2,si:dkey-16p6.1	1.53337	0.0185649	0.271122
GO:0010769	regulation of cell morphogenesis involved in differentiation	biological_process	7	8	0.0181818	146	440	19338	si:ch1073-181h11.2,plxna3,socs3a,polr1b,apoeb,cxcr4b,robo2,il6st	2.40822	0.0187113	0.271122
GO:0016273	arginine N-methyltransferase activity	molecular_function	7	4	0.00886918	48	451	21236	tmem39a,prmt7,mettl13,tg	3.92387	0.0187191	0.271122
GO:0016274	protein-arginine N-methyltransferase activity	molecular_function	11	4	0.00886918	48	451	21236	tmem39a,prmt7,mettl13,tg	3.92387	0.0187191	0.271122
GO:0010565	regulation of cellular ketone metabolic process	biological_process	5	4	0.00909091	45	440	19338	ppargc1a,si:dkey-7f3.14,zgc:162608,apoa1a	3.90667	0.0188959	0.272699
GO:0022613	ribonucleoprotein complex biogenesis	biological_process	3	18	0.0409091	461	440	19338	tmem39a,rps10,nol6,ppp1r15a,prmt7,ncl,dkc1,nek6,FDXACB1,heatr1,gnl3,nfil3,si:dkey-25i10.6,nop2,UTP14A,mettl13,tg,csad	1.71605	0.0190625	0.274117
GO:0033673	negative regulation of kinase activity	biological_process	9	7	0.0159091	120	440	19338	socs3b,socs3a,irak3,socs1a,pik3ip1,socs2,chac1	2.56375	0.019929	0.276623
GO:0009968	negative regulation of signal transduction	biological_process	6	20	0.0454545	532	440	19338	ABCC6,mcl1b,dab2ipa,socs3b,ptch1,socs3a,rgs4,rasal3,rgs3a,irak3,grhprb,socs1a,zcchc7,lzts2b,slc34a2b,pik3ip1,nuak2,igfbp3,socs2,chac1	1.65226	0.0201241	0.276623
GO:0044724	single-organism carbohydrate catabolic process	biological_process	5	8	0.0181818	148	440	19338	gck,eno1a,hkdc1,rgs4,zgc:77158,pgm1,pkma,pgd	2.37568	0.0201275	0.276623
GO:0045892	negative regulation of transcription, DNA-dependent	biological_process	10	16	0.0363636	397	440	19338	cpb1,junbb,runx1t1,nr1d1,apoeb,sin3aa,bcl6ab,junba,MAF1,bcl6a,lzts2b,ccnd1,id2a,ndufa13,ela3l,zgc:162608	1.77128	0.0201739	0.276623
GO:0032259	methylation	biological_process	2	17	0.0386364	431	440	19338	tmem39a,prmt7,nsun5,zgc:113054,ezh1,wdr4,alkbh8,trmt6,FDXACB1,trmt1,dbn1,gltpd2,aldh1l1,nop2,mettl13,ndufa13,tg	1.73353	0.0204555	0.276623
GO:0006707	cholesterol catabolic process	biological_process	7	2	0.00454545	10	440	19338	cyp7a1a,apoeb	8.79	0.0205975	0.276623
GO:0002063	chondrocyte development	biological_process	8	2	0.00454545	10	440	19338	pmm2,fam20a	8.79	0.0205975	0.276623
GO:0006559	L-phenylalanine catabolic process	biological_process	10	2	0.00454545	10	440	19338	hgd,gstz1	8.79	0.0205975	0.276623
GO:0006558	L-phenylalanine metabolic process	biological_process	9	2	0.00454545	10	440	19338	hgd,gstz1	8.79	0.0205975	0.276623
GO:0014066	regulation of phosphatidylinositol 3-kinase cascade	biological_process	9	2	0.00454545	10	440	19338	pik3ip1,si:dkey-16p6.1	8.79	0.0205975	0.276623
GO:0006706	steroid catabolic process	biological_process	5	2	0.00454545	10	440	19338	cyp7a1a,apoeb	8.79	0.0205975	0.276623
GO:0006013	mannose metabolic process	biological_process	7	2	0.00454545	10	440	19338	pmm2,tdo2b	8.79	0.0205975	0.276623
GO:0016127	sterol catabolic process	biological_process	6	2	0.00454545	10	440	19338	cyp7a1a,apoeb	8.79	0.0205975	0.276623
GO:0014009	glial cell proliferation	biological_process	8	2	0.00454545	10	440	19338	stat3,si:dkey-16p6.1	8.79	0.0205975	0.276623
GO:0060251	regulation of glial cell proliferation	biological_process	10	2	0.00454545	10	440	19338	stat3,si:dkey-16p6.1	8.79	0.0205975	0.276623
GO:0009074	aromatic amino acid family catabolic process	biological_process	9	3	0.00681818	26	440	19338	hgd,gstz1,tdo2b	5.07115	0.0206341	0.276623
GO:0048923	posterior lateral line neuromast hair cell differentiation	biological_process	11	3	0.00681818	26	440	19338	stat3,socs3a,si:dkey-16p6.1	5.07115	0.0206341	0.276623
GO:0016741	transferase activity, transferring one-carbon groups	molecular_function	4	15	0.0332594	391	451	21236	tmem39a,prmt7,nsun5,zgc:113054,ezh1,wdr4,alkbh8,raver1,FDXACB1,trmt1,dbn1,aldh1l1,nop2,mettl13,tg	1.80639	0.0206813	0.276623
GO:0008035	high-density lipoprotein particle binding	molecular_function	4	1	0.00221729	1	451	21236	apoa1a	47.0865	0.0212375	0.276623
GO:0071814	protein-lipid complex binding	molecular_function	2	1	0.00221729	1	451	21236	apoa1a	47.0865	0.0212375	0.276623
GO:0071813	lipoprotein particle binding	molecular_function	3	1	0.00221729	1	451	21236	apoa1a	47.0865	0.0212375	0.276623
GO:0031177	phosphopantetheine binding	molecular_function	7	1	0.00221729	1	451	21236	fasn	47.0865	0.0212375	0.276623
GO:0010436	carotenoid dioxygenase activity	molecular_function	7	1	0.00221729	1	451	21236	bco2l	47.0865	0.0212375	0.276623
GO:0010437	9,10 (9', 10')-carotenoid-cleaving dioxygenase activity	molecular_function	8	1	0.00221729	1	451	21236	bco2l	47.0865	0.0212375	0.276623
GO:0005576	extracellular region	cellular_component	1	53	0.138021	1780	384	17032	cpb1,cel.1,cpa4,col6a2,sult2st3,bco2l,ppargc1a,cfb,serpinf2b,slc20a1b,klhl17,masp1,irf10,slco2b1,chia.6,apln,ncl,mfi2,raver1,rnpep,tnfsf10,apoeb,adrb2b,hpx,serpinf1,cel.2,sepp1b,mpp1,cpa2,epdl1,pus7,si:dkey-7f3.14,try,cpa5,rnasel3,serpinb1,crp,ihha,si:ch211-187d1.1,cpa1,CU467828.1,sepp1a,hspa5,calcoco2,zgc:162608,apoa1a,igfbp3,sema3ab,igfbp1b,gfod2,ccnl1a,cpb2,si:dkey-16p6.1	1.32066	0.0214324	0.276623
GO:0008649	rRNA methyltransferase activity	molecular_function	12	4	0.00886918	50	451	21236	tmem39a,FDXACB1,mettl13,tg	3.76692	0.0214394	0.276623
GO:0016628	oxidoreductase activity, acting on the CH-CH group of donors, NAD or NADP as acceptor	molecular_function	6	4	0.00886918	50	451	21236	fasn,cpb1,dhcr24,tm7sf2	3.76692	0.0214394	0.276623
GO:0055088	lipid homeostasis	biological_process	5	5	0.0113636	70	440	19338	cyp7a1a,apoeb,si:dkey-7f3.14,zgc:162608,apoa1a	3.13929	0.0215569	0.276623
GO:0008236	serine-type peptidase activity	molecular_function	6	19	0.0421286	537	451	21236	ctrl,cfb,serpinf2b,masp1,polr1b,fndc3ba,zgc:112160,soul5,akap7,serpinf1,hp,ela2,try,serpinb1,ctrb1,wu:fb59d01,prepl,tmprss4b,ela3l	1.666	0.0215666	0.276623
GO:0017171	serine hydrolase activity	molecular_function	4	19	0.0421286	537	451	21236	ctrl,cfb,serpinf2b,masp1,polr1b,fndc3ba,zgc:112160,soul5,akap7,serpinf1,hp,ela2,try,serpinb1,ctrb1,wu:fb59d01,prepl,tmprss4b,ela3l	1.666	0.0215666	0.276623
GO:0016052	carbohydrate catabolic process	biological_process	4	8	0.0181818	150	440	19338	gck,eno1a,hkdc1,rgs4,zgc:77158,pgm1,pkma,pgd	2.344	0.0216184	0.276623
GO:0031344	regulation of cell projection organization	biological_process	5	9	0.0204545	179	440	19338	si:ch1073-181h11.2,plxna3,socs3a,polr1b,apoeb,C5H9orf85,cxcr4b,robo2,il6st	2.20978	0.0216248	0.276623
GO:0001078	RNA polymerase II core promoter proximal region sequence-specific DNA binding transcription factor activity involved in negative regulation of transcription	molecular_function	13	2	0.00443459	11	451	21236	nr1d1,apoeb	8.56118	0.0218037	0.276623
GO:0001085	RNA polymerase II transcription factor binding	molecular_function	4	2	0.00443459	11	451	21236	apoeb,psma2	8.56118	0.0218037	0.276623
GO:0004556	alpha-amylase activity	molecular_function	7	2	0.00443459	11	451	21236	zgc:92137,sfxn5a	8.56118	0.0218037	0.276623
GO:0006541	glutamine metabolic process	biological_process	9	4	0.00909091	47	440	19338	raver1,glula,ipo13,mmp13a	3.74043	0.021838	0.276623
GO:0006091	generation of precursor metabolites and energy	biological_process	3	12	0.0272727	271	440	19338	ppp1r3cb,ppargc1a,gck,eno1a,hkdc1,rgs4,ppdpfb,zgc:77158,mtfr1,pgm1,pkma,si:dkey-16p6.1	1.94613	0.0218459	0.276623
GO:0008170	N-methyltransferase activity	molecular_function	6	8	0.0177384	161	451	21236	tmem39a,prmt7,ezh1,FDXACB1,trmt1,dbn1,mettl13,tg	2.3397	0.0219363	0.276623
GO:0030660	Golgi-associated vesicle membrane	cellular_component	10	3	0.0078125	27	384	17032	cxcr4b,fabp2,copb1	4.92824	0.0222799	0.276623
GO:0051348	negative regulation of transferase activity	biological_process	6	7	0.0159091	123	440	19338	socs3b,socs3a,irak3,socs1a,pik3ip1,socs2,chac1	2.50122	0.0224758	0.276623
GO:0016942	insulin-like growth factor binding protein complex	cellular_component	4	1	0.00260417	1	384	17032	igfbp3	44.3542	0.0225458	0.276623
GO:0006355	regulation of transcription, DNA-dependent	biological_process	9	96	0.218182	3483	440	19338	ankrd31,nr1d2a,cpb1,ef1,eed,sae1,si:ch1073-181h11.2,junbb,tmem39a,irf6,nt5dc3,suz12a,runx1t1,ppargc1a,dab2ipa,prmt7,ndrg1a,nsun5,nr1d1,cfb,dbpb,nfil3-6,masp1,si:dkey-114l24.2,si:ch73-367p23.2,irf10,tfap4,irf1b,gsr,foxp1b,nfil3-2,stat3,acsl4a,sox6,cebpd,alg3,apoeb,paics,atf3,zgc:77158,DST,mycb,sin3aa,gbp,pycrl,nr0b2b,bcl6ab,irak3,pdia4,si:ch211-195h23.3,junba,cyp2x10.2,apbb2b,pprc1,MAF1,bcl6a,pdia…	1.21137	0.0225903	0.276623
GO:2001023	regulation of response to drug	biological_process	4	1	0.00227273	1	440	19338	aldh2.2	43.95	0.0227531	0.276623
GO:0035690	cellular response to drug	biological_process	5	1	0.00227273	1	440	19338	aldh2.2	43.95	0.0227531	0.276623
GO:0046320	regulation of fatty acid oxidation	biological_process	10	1	0.00227273	1	440	19338	ppargc1a	43.95	0.0227531	0.276623
GO:2000051	negative regulation of non-canonical Wnt receptor signaling pathway	biological_process	9	1	0.00227273	1	440	19338	rgs3a	43.95	0.0227531	0.276623
GO:0051031	tRNA transport	biological_process	8	1	0.00227273	1	440	19338	nol6	43.95	0.0227531	0.276623
GO:2001038	regulation of cellular response to drug	biological_process	6	1	0.00227273	1	440	19338	aldh2.2	43.95	0.0227531	0.276623
GO:0046321	positive regulation of fatty acid oxidation	biological_process	11	1	0.00227273	1	440	19338	ppargc1a	43.95	0.0227531	0.276623
GO:0006409	tRNA export from nucleus	biological_process	10	1	0.00227273	1	440	19338	nol6	43.95	0.0227531	0.276623
GO:0045812	negative regulation of Wnt receptor signaling pathway, calcium modulating pathway	biological_process	10	1	0.00227273	1	440	19338	rgs3a	43.95	0.0227531	0.276623
GO:0044241	lipid digestion	biological_process	4	3	0.00681818	27	440	19338	si:dkey-7f3.14,zgc:162608,apoa1a	4.88333	0.0228304	0.276723
GO:0023057	negative regulation of signaling	biological_process	4	20	0.0454545	540	440	19338	ABCC6,mcl1b,dab2ipa,socs3b,ptch1,socs3a,rgs4,rasal3,rgs3a,irak3,grhprb,socs1a,zcchc7,lzts2b,slc34a2b,pik3ip1,nuak2,igfbp3,socs2,chac1	1.62778	0.0231479	0.278675
GO:0010648	negative regulation of cell communication	biological_process	5	20	0.0454545	540	440	19338	ABCC6,mcl1b,dab2ipa,socs3b,ptch1,socs3a,rgs4,rasal3,rgs3a,irak3,grhprb,socs1a,zcchc7,lzts2b,slc34a2b,pik3ip1,nuak2,igfbp3,socs2,chac1	1.62778	0.0231479	0.278675
GO:2001141	regulation of RNA biosynthetic process	biological_process	8	97	0.220455	3528	440	19338	ankrd31,nr1d2a,cpb1,ef1,eed,sae1,si:ch1073-181h11.2,junbb,tmem39a,irf6,nt5dc3,suz12a,runx1t1,ppargc1a,dab2ipa,prmt7,ndrg1a,nsun5,nr1d1,cfb,dbpb,nfil3-6,masp1,si:dkey-114l24.2,si:ch73-367p23.2,irf10,tfap4,irf1b,gsr,foxp1b,nfil3-2,stat3,acsl4a,sox6,cebpd,alg3,apoeb,paics,atf3,zgc:77158,DST,mycb,sin3aa,gbp,pycrl,nr0b2b,bcl6ab,irak3,pdia4,si:ch211-195h23.3,junba,cyp2x10.2,apbb2b,pprc1,MAF1,bcl6a,pdia…	1.20838	0.0232492	0.278675
GO:1901362	organic cyclic compound biosynthetic process	biological_process	4	123	0.279545	4602	440	19338	gmds,ankrd31,nr1d2a,zgc:158432,cpb1,ef1,eed,sae1,si:ch1073-181h11.2,junbb,tmem39a,irf6,nt5dc3,suz12a,ell2,runx1t1,ctrl,ppargc1a,dab2ipa,prmt7,ndrg1a,nsun5,nr1d1,cfb,dbpb,nfil3-6,zfp36l1b,cyp7a1a,masp1,si:dkey-114l24.2,si:ch73-367p23.2,irf10,tfap4,irf1b,gsr,mat2aa,foxp1b,nfil3-2,stat3,acsl4a,pmm2,ncl,polr1b,sox6,cebpd,raver1,alg3,apoeb,paics,mat2al,atf3,zgc:77158,DST,mycb,sin3aa,gbp,pycrl,nr0b2b,b…	1.17467	0.0233874	0.278675
GO:0035246	peptidyl-arginine N-methylation	biological_process	10	4	0.00909091	48	440	19338	tmem39a,prmt7,mettl13,tg	3.6625	0.0234081	0.278675
GO:0018216	peptidyl-arginine methylation	biological_process	9	4	0.00909091	48	440	19338	tmem39a,prmt7,mettl13,tg	3.6625	0.0234081	0.278675
GO:0006351	transcription, DNA-dependent	biological_process	8	100	0.227273	3653	440	19338	ankrd31,nr1d2a,cpb1,ef1,eed,sae1,si:ch1073-181h11.2,junbb,tmem39a,irf6,nt5dc3,suz12a,ell2,runx1t1,ppargc1a,dab2ipa,prmt7,ndrg1a,nsun5,nr1d1,cfb,dbpb,nfil3-6,masp1,si:dkey-114l24.2,si:ch73-367p23.2,irf10,tfap4,irf1b,gsr,foxp1b,nfil3-2,stat3,acsl4a,ncl,polr1b,sox6,cebpd,alg3,apoeb,paics,atf3,zgc:77158,DST,mycb,sin3aa,gbp,pycrl,nr0b2b,bcl6ab,irak3,pdia4,si:ch211-195h23.3,junba,cyp2x10.2,apbb2b,pprc1…	1.20312	0.0236017	0.280148
GO:0034641	cellular nitrogen compound metabolic process	biological_process	3	192	0.436364	7533	440	19338	gmds,ABCC6,ankrd31,als2b,nr1d2a,zgc:158432,sbf2,cpb1,ef1,eed,sae1,si:ch1073-181h11.2,junbb,tmem39a,irf6,nol6,ppp1r3cb,nt5dc3,suz12a,ppp1r15a,ell2,ogt.1,runx1t1,ctrl,ppargc1a,im:7152348,dab2ipa,prmt7,ndrg1a,nsun5,nr1d1,cfb,dbpb,nfil3-6,zfp36l1b,tuba8l,masp1,si:dkey-114l24.2,rab40b,wdr4,si:ch73-367p23.2,irf10,gnai2b,tfap4,irf1b,gsr,mat2aa,foxp1b,nfil3-2,stat3,acsl4a,pmm2,ncl,mfi2,btr29,polr1b,ddx1,…	1.12019	0.0239198	0.282658
GO:0006950	response to stress	biological_process	2	61	0.138636	2085	440	19338	mcl1b,nudt8,junbb,sult2st3,tmem39a,irf6,phldb1a,dram1,cfb,myd88,irf10,stat3,apln,socs3a,acsl4a,hsp90b1,apoeb,paics,ptk6b,bcl6ab,irak3,pdia4,grhprb,mvp,socs1a,bcl6a,tagln2,mmp9,pdia2,PDILT,si:dkey-22f5.9,pgm1,cxcr4b,gstz1,ba1,si:dkey-7f3.14,try,il6st,myo1ha,rnasel3,si:ch211-187d1.1,cry5,gadd45ba,hsd11b2,ccnd1,nuak2,scap,wu:fb55g09,ttll11,id2a,pcca,zgc:162608,alpk2,apoa1a,tnfrsf1a,ncf1,si:ch211-244…	1.28583	0.0239995	0.282658
GO:0042221	response to chemical stimulus	biological_process	2	63	0.143182	2164	440	19338	ankrd31,nr1d2a,cpb1,si:ch1073-181h11.2,arf1l,crfb4,junbb,cyp2r1,phldb1a,bco2l,dab2ipa,nr1d1,cfb,plxna3,nfil3-6,klhl17,socs3b,cyp7a1a,myd88,sult1st2,gsr,stat3,socs3a,raver1,hsp90b1,paics,aldh2.2,hpx,BX321875.2,nr0b2b,irak3,junba,cyp2x10.2,socs1a,cyp2p8,CR450729.1,vps37b,cxcr4b,ftr54,lzts2b,baiap2l1a,cyp2aa4,robo2,try,crp,gadd45ba,gnl3,si:dkey-281i8.1,cyp2aa7,tiparp,col6a1,mmp13a,socs2,si:ch211-244…	1.27951	0.0240245	0.282658
GO:0010876	lipid localization	biological_process	3	12	0.0272727	275	440	19338	ogt.1,mid1ip1a,apoeb,si:dkey-4c23.3,slc29a1a,si:dkey-7f3.14,gltpd2,scap,ttll11,calcoco2,zgc:162608,apoa1a	1.91782	0.0241397	0.283183
GO:0000287	magnesium ion binding	molecular_function	5	10	0.0221729	228	451	21236	zgc:158432,si:dkey-114l24.2,eno1a,ppa1b,slc29a1a,FDXACB1,pgm1,farsb,slc25a5,pkma	2.0652	0.0243666	0.285011
GO:0032774	RNA biosynthetic process	biological_process	7	101	0.229545	3700	440	19338	ankrd31,nr1d2a,cpb1,ef1,eed,sae1,si:ch1073-181h11.2,junbb,tmem39a,irf6,nt5dc3,suz12a,ell2,runx1t1,ppargc1a,dab2ipa,prmt7,ndrg1a,nsun5,nr1d1,cfb,dbpb,nfil3-6,masp1,si:dkey-114l24.2,si:ch73-367p23.2,irf10,tfap4,irf1b,gsr,foxp1b,nfil3-2,stat3,acsl4a,ncl,polr1b,sox6,cebpd,alg3,apoeb,paics,atf3,zgc:77158,DST,mycb,sin3aa,gbp,pycrl,nr0b2b,bcl6ab,irak3,pdia4,si:ch211-195h23.3,junba,cyp2x10.2,apbb2b,pprc1…	1.19972	0.0245736	0.285097
GO:0030262	apoptotic nuclear changes	biological_process	8	2	0.00454545	11	440	19338	si:dkey-114l24.2,apoa1a	7.99091	0.0248003	0.285097
GO:0006921	cellular component disassembly involved in execution phase of apoptosis	biological_process	7	2	0.00454545	11	440	19338	si:dkey-114l24.2,apoa1a	7.99091	0.0248003	0.285097
GO:0050922	negative regulation of chemotaxis	biological_process	6	2	0.00454545	11	440	19338	cxcr4b,robo2	7.99091	0.0248003	0.285097
GO:0051187	cofactor catabolic process	biological_process	4	2	0.00454545	11	440	19338	cpb1,aldh1l1	7.99091	0.0248003	0.285097
GO:0048635	negative regulation of muscle organ development	biological_process	8	2	0.00454545	11	440	19338	bco2l,ptch1	7.99091	0.0248003	0.285097
GO:0050727	regulation of inflammatory response	biological_process	6	4	0.00909091	49	440	19338	hsp90b1,bcl6ab,bcl6a,mmp9	3.58776	0.0250451	0.287088
GO:0044728	DNA methylation or demethylation	biological_process	8	6	0.0136364	99	440	19338	tmem39a,prmt7,pgm1,mettl13,ndufa13,tg	2.66364	0.0255566	0.292117
GO:0044281	small molecule metabolic process	biological_process	3	103	0.234091	3790	440	19338	gmds,ABCC6,als2b,zgc:158432,sbf2,tmem39a,slc6a14,irf6,cyp2r1,ppp1r3cb,ppp1r15a,acss1,ogt.1,ctrl,ppargc1a,dab2ipa,zfp36l1b,tuba8l,cyp7a1a,si:dkey-114l24.2,rab40b,sult1st2,gnai2b,gsr,mat2aa,pmm2,mfi2,ddx1,CABZ01117575.1,sox6,raver1,rnpep,rgs4,hgd,mid1ip1a,rasal3,apoeb,paics,mat2al,rgs3a,glula,pycrl,tuba8l2,ipo13,cyp2x10.2,upp2,tuba8l4,cyp2p8,steap4,slc29a1a,FDXACB1,rasgef1ba,mapk12b,PDILT,got1,fars…	1.19442	0.0258827	0.295003
GO:0015748	organophosphate ester transport	biological_process	5	7	0.0159091	127	440	19338	mid1ip1a,apoeb,slc29a1a,si:dkey-7f3.14,ttll11,zgc:162608,apoa1a	2.42244	0.0262098	0.297886
GO:0031167	rRNA methylation	biological_process	11	4	0.00909091	50	440	19338	tmem39a,FDXACB1,mettl13,tg	3.516	0.0267493	0.302496
GO:0009058	biosynthetic process	biological_process	2	165	0.375	6396	440	19338	gmds,ankrd31,nr1d2a,zgc:158432,fasn,rassf6,cpb1,ef1,nfkbiab,gpam,eed,cel.1,sae1,si:ch1073-181h11.2,junbb,tmem39a,irf6,nt5dc3,suz12a,ppp1r15a,ell2,acss1,ogt.1,runx1t1,ctrl,ppargc1a,dab2ipa,prmt7,ndrg1a,pisd,nsun5,nr1d1,cfb,dbpb,nfil3-6,zfp36l1b,cyp7a1a,masp1,si:dkey-114l24.2,si:ch73-367p23.2,irf10,tfap4,irf1b,gsr,mat2aa,foxp1b,chia.6,nfil3-2,stat3,acsl4a,pmm2,ncl,polr1b,eif2ak3,sox6,rpl36,cebpd,ra…	1.13379	0.0267662	0.302496
GO:0048882	lateral line development	biological_process	7	9	0.0204545	186	440	19338	phldb1a,dram1,stat3,socs3a,trmt1,cxcr4b,aldh1l1,si:dkey-16p6.1,esr1	2.12661	0.026863	0.302667
GO:0031235	intrinsic to internal side of plasma membrane	cellular_component	7	3	0.0078125	29	384	17032	ABCC6,dab2ipa,rasal3	4.58836	0.0269323	0.302667
GO:0033993	response to lipid	biological_process	4	13	0.0295455	312	440	19338	ankrd31,nr1d2a,junbb,nr1d1,gsr,hpx,nr0b2b,junba,cxcr4b,lzts2b,sfxn5a,esr1,nr1d4a	1.83125	0.0270441	0.303075
GO:0008652	cellular amino acid biosynthetic process	biological_process	8	8	0.0181818	157	440	19338	zfp36l1b,mat2aa,raver1,mat2al,glula,pycrl,slc25a5,mmp13a	2.23949	0.0274504	0.30661
GO:0019239	deaminase activity	molecular_function	3	4	0.00886918	54	451	21236	ctrl,ampd3b,adat2,c6ast4	3.48789	0.0275734	0.30661
GO:2001233	regulation of apoptotic signaling pathway	biological_process	9	3	0.00681818	29	440	19338	mcl1b,grhprb,g0s2	4.54655	0.0275888	0.30661
GO:0034654	nucleobase-containing compound biosynthetic process	biological_process	5	116	0.263636	4339	440	19338	gmds,ankrd31,nr1d2a,zgc:158432,cpb1,ef1,eed,sae1,si:ch1073-181h11.2,junbb,tmem39a,irf6,nt5dc3,suz12a,ell2,runx1t1,ctrl,ppargc1a,dab2ipa,prmt7,ndrg1a,nsun5,nr1d1,cfb,dbpb,nfil3-6,masp1,si:dkey-114l24.2,si:ch73-367p23.2,irf10,tfap4,irf1b,gsr,mat2aa,foxp1b,nfil3-2,stat3,acsl4a,pmm2,ncl,polr1b,sox6,cebpd,alg3,apoeb,paics,mat2al,atf3,zgc:77158,DST,mycb,sin3aa,gbp,pycrl,nr0b2b,bcl6ab,irak3,pdia4,si:ch2…	1.17497	0.0278374	0.306653
GO:0048638	regulation of developmental growth	biological_process	4	6	0.0136364	101	440	19338	plxna3,masp1,polr1b,apoeb,cxcr4b,robo2	2.61089	0.0278487	0.306653
GO:0032868	response to insulin stimulus	biological_process	7	5	0.0113636	75	440	19338	socs3b,socs3a,socs1a,baiap2l1a,socs2	2.93	0.028069	0.306653
GO:0032869	cellular response to insulin stimulus	biological_process	9	5	0.0113636	75	440	19338	socs3b,socs3a,socs1a,baiap2l1a,socs2	2.93	0.028069	0.306653
GO:0018195	peptidyl-arginine modification	biological_process	8	4	0.00909091	51	440	19338	tmem39a,prmt7,mettl13,tg	3.44706	0.0285214	0.306653
GO:0006357	regulation of transcription from RNA polymerase II promoter	biological_process	10	42	0.0954545	1366	440	19338	ankrd31,nr1d2a,cpb1,ef1,junbb,nt5dc3,ppargc1a,ndrg1a,nr1d1,si:dkey-114l24.2,tfap4,stat3,acsl4a,alg3,apoeb,atf3,DST,sin3aa,pycrl,bcl6ab,junba,pprc1,bcl6a,si:ch211-188c16.1,lzts2b,elf3,slc34a2b,psma2,ccnd1,fosl2,scap,gcgrb,slc43a1b,ndufa13,ela3l,zgc:162608,slc43a1a,igfbp3,etv7,si:dkey-16p6.1,esr1,nr1d4a	1.35132	0.0288181	0.306653
GO:0031588	AMP-activated protein kinase complex	cellular_component	5	2	0.00520833	12	384	17032	psme1,nuak2	7.39236	0.0288196	0.306653
GO:0016702	oxidoreductase activity, acting on single donors with incorporation of molecular oxygen, incorporation of two atoms of oxygen	molecular_function	6	4	0.00886918	55	451	21236	p4ha3,bco2l,hgd,tdo2b	3.42447	0.0292539	0.306653
GO:0016199	axon midline choice point recognition	biological_process	15	2	0.00454545	12	440	19338	robo2,slc43a3b	7.325	0.0293186	0.306653
GO:0016747	transferase activity, transferring acyl groups other than amino-acyl groups	molecular_function	5	13	0.0288248	338	451	21236	fasn,gpam,lcat,apoeb,nek6,acat2,steap4,si:dkey-7f3.14,soat2,pkma,zgc:162608,apoa1a,slc43a1a	1.81102	0.0293618	0.306653
GO:0005996	monosaccharide metabolic process	biological_process	5	11	0.025	252	440	19338	gck,eno1a,chia.6,hkdc1,pmm2,rgs4,zgc:77158,pgm1,pkma,tdo2b,pgd	1.91845	0.0299885	0.306653
GO:0016812	hydrolase activity, acting on carbon-nitrogen (but not peptide) bonds, in cyclic amides	molecular_function	5	2	0.00443459	13	451	21236	CABZ01117575.1,raver1	7.24407	0.0300704	0.306653
GO:0003876	AMP deaminase activity	molecular_function	6	2	0.00443459	13	451	21236	ctrl,ampd3b	7.24407	0.0300704	0.306653
GO:0006304	DNA modification	biological_process	7	6	0.0136364	103	440	19338	tmem39a,prmt7,pgm1,mettl13,ndufa13,tg	2.56019	0.0302725	0.306653
GO:0019369	arachidonic acid metabolic process	biological_process	10	4	0.00909091	52	440	19338	cyp2p8,cyp2aa4,cyp2aa7,col6a1	3.38077	0.0303617	0.306653
GO:0044424	intracellular part	cellular_component	4	281	0.731771	11702	384	17032	gmds,golim4b,ABCC6,ankrd31,nr1d2a,zgc:158432,rassf6,cpb1,mcl1b,ef1,nfkbiab,eed,sae1,si:ch1073-181h11.2,DPEP3,nudt8,junbb,nmd3,rdh10b,tmem39a,rps10,nol6,cyp2r1,ppp1r3cb,suz12a,ppp1r15a,zgc:92880,ell2,ogt.1,runx1t1,p4ha3,bco2l,ppargc1a,dab2ipa,prmt7,gck,ndrg1a,dram1,nsun5,nr1d1,cfb,dbpb,zgc:113054,klhl17,zfp36l1b,socs3b,tuba8l,cyp7a1a,masp1,si:dkey-114l24.2,rab40b,si:rp71-1g18.7,wdr4,si:ch73-367p23…	1.06508	0.0305051	0.306653
GO:0016853	isomerase activity	molecular_function	3	11	0.0243902	271	451	21236	si:dkey-114l24.2,pmm2,dkc1,pdia4,pdia2,PDILT,pgm1,gstz1,fkbp5,pus7,c6ast4	1.91126	0.0308337	0.306653
GO:0008168	methyltransferase activity	molecular_function	5	14	0.0310421	376	451	21236	tmem39a,prmt7,nsun5,zgc:113054,ezh1,wdr4,alkbh8,FDXACB1,trmt1,dbn1,aldh1l1,nop2,mettl13,tg	1.75322	0.0309131	0.306653
GO:0016701	oxidoreductase activity, acting on single donors with incorporation of molecular oxygen	molecular_function	5	4	0.00886918	56	451	21236	p4ha3,bco2l,hgd,tdo2b	3.36332	0.0309937	0.306653
GO:0051960	regulation of nervous system development	biological_process	6	14	0.0318182	352	440	19338	si:ch1073-181h11.2,plxna3,stat3,socs3a,polr1b,apoeb,C5H9orf85,cxcr4b,robo2,il6st,gnl3,id2a,pcca,si:dkey-16p6.1	1.74801	0.03144	0.306653
GO:0003707	steroid hormone receptor activity	molecular_function	9	8	0.0177384	173	451	21236	ankrd31,nr1d2a,nr1d1,gsr,nr0b2b,lzts2b,esr1,nr1d4a	2.17741	0.0318344	0.306653
GO:0008536	Ran GTPase binding	molecular_function	7	3	0.00665188	33	451	21236	XPO5,ipo13,ipo8	4.28059	0.032418	0.306653
GO:0010468	regulation of gene expression	biological_process	5	105	0.238636	3908	440	19338	ankrd31,nr1d2a,cpb1,ef1,eed,cel.1,sae1,si:ch1073-181h11.2,junbb,tmem39a,irf6,nt5dc3,suz12a,ppp1r15a,runx1t1,ppargc1a,dab2ipa,prmt7,ndrg1a,nsun5,nr1d1,cfb,dbpb,nfil3-6,masp1,si:dkey-114l24.2,si:ch73-367p23.2,irf10,tfap4,irf1b,gsr,foxp1b,nfil3-2,stat3,acsl4a,sox6,cebpd,alg3,mov10b.1,rgs4,apoeb,paics,atf3,zgc:77158,DST,mycb,sin3aa,gbp,pycrl,nr0b2b,bcl6ab,irak3,pdia4,si:ch211-195h23.3,junba,cyp2x10.2…	1.18085	0.0325024	0.306653
GO:0006690	icosanoid metabolic process	biological_process	7	5	0.0113636	78	440	19338	rnpep,cyp2p8,cyp2aa4,cyp2aa7,col6a1	2.81731	0.032515	0.306653
GO:1901568	fatty acid derivative metabolic process	biological_process	3	5	0.0113636	78	440	19338	rnpep,cyp2p8,cyp2aa4,cyp2aa7,col6a1	2.81731	0.032515	0.306653
GO:0052689	carboxylic ester hydrolase activity	molecular_function	5	8	0.0177384	174	451	21236	mcl1b,cel.1,nceh1a,cel.2,exoc3l4,si:dkey-7f3.14,zgc:162608,apoa1a	2.1649	0.0327771	0.306653
GO:0072659	protein localization to plasma membrane	biological_process	7	3	0.00681818	31	440	19338	dram1,rab40b,fkbp5	4.25323	0.0328327	0.306653
GO:0072376	protein activation cascade	biological_process	5	3	0.00681818	31	440	19338	cfb,masp1,si:ch211-187d1.1	4.25323	0.0328327	0.306653
GO:0048670	regulation of collateral sprouting	biological_process	14	3	0.00681818	31	440	19338	plxna3,polr1b,robo2	4.25323	0.0328327	0.306653
GO:0008272	sulfate transport	biological_process	8	3	0.00681818	31	440	19338	irf6,slc26a5,slc13a1	4.25323	0.0328327	0.306653
GO:0044421	extracellular region part	cellular_component	2	34	0.0885417	1086	384	17032	cpb1,cel.1,cpa4,sult2st3,bco2l,ppargc1a,serpinf2b,slc20a1b,irf10,apln,ncl,mfi2,rnpep,tnfsf10,apoeb,serpinf1,cel.2,mpp1,cpa2,si:dkey-7f3.14,try,cpa5,serpinb1,si:ch211-187d1.1,cpa1,CU467828.1,zgc:162608,apoa1a,igfbp3,igfbp1b,gfod2,ccnl1a,cpb2,si:dkey-16p6.1	1.38862	0.0329102	0.306653
GO:0044271	cellular nitrogen compound biosynthetic process	biological_process	4	119	0.270455	4495	440	19338	gmds,ankrd31,nr1d2a,zgc:158432,cpb1,ef1,eed,sae1,si:ch1073-181h11.2,junbb,tmem39a,irf6,nt5dc3,suz12a,ell2,runx1t1,ctrl,ppargc1a,dab2ipa,prmt7,ndrg1a,nsun5,nr1d1,cfb,dbpb,nfil3-6,zfp36l1b,masp1,si:dkey-114l24.2,si:ch73-367p23.2,irf10,tfap4,irf1b,gsr,mat2aa,foxp1b,nfil3-2,stat3,acsl4a,pmm2,ncl,polr1b,sox6,cebpd,raver1,alg3,apoeb,paics,mat2al,atf3,zgc:77158,DST,mycb,sin3aa,gbp,pycrl,nr0b2b,bcl6ab,ir…	1.16353	0.0335675	0.306653
GO:0031406	carboxylic acid binding	molecular_function	4	6	0.0133038	113	451	21236	fasn,p4ha3,raver1,fkbp5,fabp7a,si:dkey-16p6.1	2.50017	0.0335847	0.306653
GO:1901564	organonitrogen compound metabolic process	biological_process	3	90	0.204545	3297	440	19338	gmds,ABCC6,als2b,zgc:158432,sbf2,cpb1,tmem39a,slc6a14,irf6,ppp1r3cb,ppp1r15a,ogt.1,ctrl,dab2ipa,zfp36l1b,tuba8l,si:dkey-114l24.2,rab40b,sult1st2,gnai2b,gsr,mat2aa,chia.6,mfi2,ddx1,CABZ01117575.1,sox6,raver1,rnpep,rgs4,hgd,mid1ip1a,rasal3,paics,mat2al,rgs3a,glula,pycrl,enpep,tuba8l2,ipo13,nek6,upp2,tuba8l4,slc29a1a,FDXACB1,rasgef1ba,mapk12b,PDILT,got1,heatr1,farsb,gstz1,baiap2l1a,abcb10,slc25a5,im…	1.19973	0.0338186	0.306653
GO:0009064	glutamine family amino acid metabolic process	biological_process	8	5	0.0113636	79	440	19338	raver1,glula,pycrl,ipo13,mmp13a	2.78165	0.034089	0.306653
GO:0010960	magnesium ion homeostasis	biological_process	8	2	0.00454545	13	440	19338	cnnm2a,trpm7	6.76154	0.034136	0.306653
GO:0001964	startle response	biological_process	6	2	0.00454545	13	440	19338	phldb1a,baiap2l1a	6.76154	0.034136	0.306653
GO:0071157	negative regulation of cell cycle arrest	biological_process	8	2	0.00454545	13	440	19338	ccnd1,zgc:162608	6.76154	0.034136	0.306653
GO:0051253	negative regulation of RNA metabolic process	biological_process	8	16	0.0363636	424	440	19338	cpb1,junbb,runx1t1,nr1d1,apoeb,sin3aa,bcl6ab,junba,MAF1,bcl6a,lzts2b,ccnd1,id2a,ndufa13,ela3l,zgc:162608	1.65849	0.034138	0.306653
GO:0006139	nucleobase-containing compound metabolic process	biological_process	4	185	0.420455	7300	440	19338	gmds,ABCC6,ankrd31,als2b,nr1d2a,zgc:158432,sbf2,cpb1,ef1,eed,sae1,si:ch1073-181h11.2,junbb,tmem39a,irf6,nol6,ppp1r3cb,nt5dc3,suz12a,ppp1r15a,ell2,ogt.1,runx1t1,ctrl,ppargc1a,im:7152348,dab2ipa,prmt7,ndrg1a,nsun5,nr1d1,cfb,dbpb,nfil3-6,tuba8l,masp1,si:dkey-114l24.2,rab40b,wdr4,si:ch73-367p23.2,irf10,gnai2b,tfap4,irf1b,gsr,mat2aa,foxp1b,nfil3-2,stat3,acsl4a,pmm2,ncl,mfi2,btr29,polr1b,ddx1,CABZ01117…	1.1138	0.0341887	0.306653
GO:0051252	regulation of RNA metabolic process	biological_process	7	97	0.220455	3587	440	19338	ankrd31,nr1d2a,cpb1,ef1,eed,sae1,si:ch1073-181h11.2,junbb,tmem39a,irf6,nt5dc3,suz12a,runx1t1,ppargc1a,dab2ipa,prmt7,ndrg1a,nsun5,nr1d1,cfb,dbpb,nfil3-6,masp1,si:dkey-114l24.2,si:ch73-367p23.2,irf10,tfap4,irf1b,gsr,foxp1b,nfil3-2,stat3,acsl4a,sox6,cebpd,alg3,apoeb,paics,atf3,zgc:77158,DST,mycb,sin3aa,gbp,pycrl,nr0b2b,bcl6ab,irak3,pdia4,si:ch211-195h23.3,junba,cyp2x10.2,apbb2b,pprc1,MAF1,bcl6a,pdia…	1.1885	0.0344164	0.306653
GO:0016620	oxidoreductase activity, acting on the aldehyde or oxo group of donors, NAD or NADP as acceptor	molecular_function	6	4	0.00886918	58	451	21236	rgs4,aldh2.2,aldh16a1,aldh1l1	3.24734	0.0346527	0.306653
GO:0016866	intramolecular transferase activity	molecular_function	4	4	0.00886918	58	451	21236	pmm2,dkc1,pgm1,pus7	3.24734	0.0346527	0.306653
GO:0046483	heterocycle metabolic process	biological_process	3	189	0.429545	7477	440	19338	gmds,ABCC6,ankrd31,als2b,nr1d2a,zgc:158432,sbf2,cpb1,ef1,eed,sae1,si:ch1073-181h11.2,junbb,tmem39a,irf6,nol6,ppp1r3cb,nt5dc3,suz12a,ppp1r15a,ell2,ogt.1,runx1t1,ctrl,ppargc1a,im:7152348,dab2ipa,prmt7,ndrg1a,nsun5,nr1d1,cfb,dbpb,nfil3-6,zfp36l1b,tuba8l,masp1,si:dkey-114l24.2,rab40b,wdr4,si:ch73-367p23.2,irf10,gnai2b,tfap4,irf1b,gsr,mat2aa,foxp1b,nfil3-2,stat3,acsl4a,pmm2,ncl,mfi2,btr29,polr1b,ddx1,…	1.11095	0.034972	0.306653
GO:0044249	cellular biosynthetic process	biological_process	3	159	0.361364	6191	440	19338	gmds,ankrd31,nr1d2a,zgc:158432,rassf6,cpb1,ef1,nfkbiab,gpam,eed,cel.1,sae1,si:ch1073-181h11.2,junbb,tmem39a,irf6,nt5dc3,suz12a,ppp1r15a,ell2,acss1,ogt.1,runx1t1,ctrl,ppargc1a,dab2ipa,prmt7,ndrg1a,pisd,nsun5,nr1d1,cfb,dbpb,nfil3-6,zfp36l1b,cyp7a1a,masp1,si:dkey-114l24.2,si:ch73-367p23.2,irf10,tfap4,irf1b,gsr,mat2aa,foxp1b,nfil3-2,stat3,acsl4a,pmm2,ncl,polr1b,eif2ak3,sox6,rpl36,cebpd,raver1,rnpep,a…	1.12874	0.0351185	0.306653
GO:0016614	oxidoreductase activity, acting on CH-OH group of donors	molecular_function	5	10	0.0221729	243	451	21236	fasn,rdh10b,tmem161a,dhcr24,grhprb,impdh2,gnl3,hsd11b2,hmgcra,pgd	1.93772	0.0354757	0.306653
GO:0005525	GTP binding	molecular_function	8	31	0.0687361	1037	451	21236	si:dkeyp-9d4.2,zgc:158432,si:ch1073-181h11.2,arf1l,ogt.1,zfp36l1b,tuba8l,rab40b,gnai2b,rhobtb2a,CU929449.1,DST,BX321875.2,tuba8l2,tuba8l4,CR450729.1,CR855393.1,si:dkey-79f11.10,impdh2,slc34a2b,soat2,ampd3b,CABZ01050249.1,arl5c,si:ch211-214j24.14,gnl3,rnd2,dync1li2,tubb4b,rab4b,klf15	1.4076	0.035494	0.306653
GO:0006188	IMP biosynthetic process	biological_process	11	3	0.00681818	32	440	19338	ctrl,paics,ampd3b	4.12031	0.0356352	0.306653
GO:0014065	phosphatidylinositol 3-kinase cascade	biological_process	8	3	0.00681818	32	440	19338	pik3ip1,si:dkey-16p6.1,esr1	4.12031	0.0356352	0.306653
GO:1901607	alpha-amino acid biosynthetic process	biological_process	9	5	0.0113636	80	440	19338	raver1,glula,pycrl,slc25a5,mmp13a	2.74688	0.0357095	0.306653
GO:0080134	regulation of response to stress	biological_process	4	12	0.0272727	292	440	19338	myd88,socs3a,acsl4a,hsp90b1,paics,bcl6ab,irak3,socs1a,bcl6a,mmp9,il6st,cpb2	1.80616	0.0358892	0.306653
GO:0030674	protein binding, bridging	molecular_function	3	4	0.00886918	59	451	21236	dbpb,baiap2l1a,si:ch211-187d1.1,socs2	3.1923	0.0365722	0.306653
GO:0018130	heterocycle biosynthetic process	biological_process	4	119	0.270455	4512	440	19338	gmds,ankrd31,nr1d2a,zgc:158432,cpb1,ef1,eed,sae1,si:ch1073-181h11.2,junbb,tmem39a,irf6,nt5dc3,suz12a,ell2,runx1t1,ctrl,ppargc1a,dab2ipa,prmt7,ndrg1a,nsun5,nr1d1,cfb,dbpb,nfil3-6,zfp36l1b,masp1,si:dkey-114l24.2,si:ch73-367p23.2,irf10,tfap4,irf1b,gsr,mat2aa,foxp1b,nfil3-2,stat3,acsl4a,pmm2,ncl,polr1b,sox6,cebpd,raver1,alg3,apoeb,paics,mat2al,atf3,zgc:77158,DST,mycb,sin3aa,gbp,pycrl,nr0b2b,bcl6ab,ir…	1.15914	0.0370649	0.306653
GO:0009611	response to wounding	biological_process	3	20	0.0454545	569	440	19338	junbb,sult2st3,phldb1a,cfb,myd88,stat3,socs3a,hsp90b1,bcl6ab,bcl6a,tagln2,mmp9,cxcr4b,il6st,si:ch211-187d1.1,wu:fb55g09,pcca,cpb2,si:dkey-16p6.1,esr1	1.54482	0.0370929	0.306653
GO:0008757	S-adenosylmethionine-dependent methyltransferase activity	molecular_function	6	10	0.0221729	245	451	21236	tmem39a,prmt7,ezh1,wdr4,FDXACB1,trmt1,dbn1,nop2,mettl13,tg	1.9219	0.0371855	0.306653
GO:0005654	nucleoplasm	cellular_component	10	27	0.0703125	833	384	17032	cpb1,eed,junbb,nmd3,suz12a,ell2,masp1,alkbh8,alg3,paics,zgc:77158,sin3aa,pycrl,junba,tuba8l4,CR450729.1,pgm1,polr1d,thap1,baiap2l1a,dbn1,psma2,ccnd1,ndufa13,krt8,zgc:162608,atoh8	1.43765	0.0376144	0.306653
GO:0005783	endoplasmic reticulum	cellular_component	7	30	0.078125	946	384	17032	rassf6,rdh10b,p4ha3,cyp7a1a,masp1,chia.6,raver1,calr,alg3,tmem161a,slc35b1,kdelc1,nek6,pdia4,si:dkey-4c23.3,pprc1,steap4,pdia2,pgm1,fkbp5,prkcda,soat2,psmg1,man1a1,ifi35,rars2,scap,ela3l,hmgcra,slc43a1a	1.40658	0.0377014	0.306653
GO:0043777	cobalt-precorrin-7 C15-methyltransferase activity	molecular_function	6	3	0.00665188	35	451	21236	tmem39a,mettl13,tg	4.03598	0.0377078	0.306653
GO:0016435	rRNA (guanine) methyltransferase activity	molecular_function	13	3	0.00665188	35	451	21236	tmem39a,mettl13,tg	4.03598	0.0377078	0.306653
GO:0052666	tRNA (cytosine-2'-O-)-methyltransferase activity	molecular_function	14	3	0.00665188	35	451	21236	tmem39a,mettl13,tg	4.03598	0.0377078	0.306653
GO:0043851	methanol-specific methylcobalamin:coenzyme M methyltransferase activity	molecular_function	6	3	0.00665188	35	451	21236	tmem39a,mettl13,tg	4.03598	0.0377078	0.306653
GO:0051995	Se-methyltransferase activity	molecular_function	6	3	0.00665188	35	451	21236	tmem39a,mettl13,tg	4.03598	0.0377078	0.306653
GO:0070677	rRNA (cytosine-2'-O-)-methyltransferase activity	molecular_function	14	3	0.00665188	35	451	21236	tmem39a,mettl13,tg	4.03598	0.0377078	0.306653
GO:0051994	P-methyltransferase activity	molecular_function	6	3	0.00665188	35	451	21236	tmem39a,mettl13,tg	4.03598	0.0377078	0.306653
GO:0043780	cobalt-precorrin-5B C1-methyltransferase activity	molecular_function	6	3	0.00665188	35	451	21236	tmem39a,mettl13,tg	4.03598	0.0377078	0.306653
GO:0008650	rRNA (uridine-2'-O-)-methyltransferase activity	molecular_function	14	3	0.00665188	35	451	21236	tmem39a,mettl13,tg	4.03598	0.0377078	0.306653
GO:0052665	tRNA (uracil-2'-O-)-methyltransferase activity	molecular_function	14	3	0.00665188	35	451	21236	tmem39a,mettl13,tg	4.03598	0.0377078	0.306653
GO:0043852	monomethylamine methyltransferase activity	molecular_function	6	3	0.00665188	35	451	21236	tmem39a,mettl13,tg	4.03598	0.0377078	0.306653
GO:0016434	rRNA (cytosine) methyltransferase activity	molecular_function	13	3	0.00665188	35	451	21236	tmem39a,mettl13,tg	4.03598	0.0377078	0.306653
GO:0008988	rRNA (adenine-N6-)-methyltransferase activity	molecular_function	14	3	0.00665188	35	451	21236	tmem39a,mettl13,tg	4.03598	0.0377078	0.306653
GO:0034933	1-hydroxy-6-methoxypyrene methyltransferase activity	molecular_function	6	3	0.00665188	35	451	21236	tmem39a,mettl13,tg	4.03598	0.0377078	0.306653
GO:0052735	tRNA (cytosine-3-)-methyltransferase activity	molecular_function	14	3	0.00665188	35	451	21236	tmem39a,mettl13,tg	4.03598	0.0377078	0.306653
GO:0043782	cobalt-precorrin-3 C17-methyltransferase activity	molecular_function	6	3	0.00665188	35	451	21236	tmem39a,mettl13,tg	4.03598	0.0377078	0.306653
GO:0043827	tRNA (adenine-57, 58-N(1)-) methyltransferase activity	molecular_function	15	3	0.00665188	35	451	21236	tmem39a,mettl13,tg	4.03598	0.0377078	0.306653
GO:0008271	secondary active sulfate transmembrane transporter activity	molecular_function	12	3	0.00665188	35	451	21236	irf6,slc26a5,slc13a1	4.03598	0.0377078	0.306653
GO:0016205	selenocysteine methyltransferase activity	molecular_function	7	3	0.00665188	35	451	21236	tmem39a,mettl13,tg	4.03598	0.0377078	0.306653
GO:0034541	dimethylarsinite methyltransferase activity	molecular_function	6	3	0.00665188	35	451	21236	tmem39a,mettl13,tg	4.03598	0.0377078	0.306653
GO:0043770	demethylmenaquinone methyltransferase activity	molecular_function	6	3	0.00665188	35	451	21236	tmem39a,mettl13,tg	4.03598	0.0377078	0.306653
GO:0015116	sulfate transmembrane transporter activity	molecular_function	11	3	0.00665188	35	451	21236	irf6,slc26a5,slc13a1	4.03598	0.0377078	0.306653
GO:0019702	protein-arginine N5-methyltransferase activity	molecular_function	12	3	0.00665188	35	451	21236	tmem39a,mettl13,tg	4.03598	0.0377078	0.306653
GO:0034931	1-hydroxypyrene methyltransferase activity	molecular_function	6	3	0.00665188	35	451	21236	tmem39a,mettl13,tg	4.03598	0.0377078	0.306653
GO:0043833	methylamine-specific methylcobalamin:coenzyme M methyltransferase activity	molecular_function	6	3	0.00665188	35	451	21236	tmem39a,mettl13,tg	4.03598	0.0377078	0.306653
GO:0018707	1-phenanthrol methyltransferase activity	molecular_function	6	3	0.00665188	35	451	21236	tmem39a,mettl13,tg	4.03598	0.0377078	0.306653
GO:0030792	methylarsonite methyltransferase activity	molecular_function	7	3	0.00665188	35	451	21236	tmem39a,mettl13,tg	4.03598	0.0377078	0.306653
GO:0043776	cobalt-precorrin-6B C5-methyltransferase activity	molecular_function	6	3	0.00665188	35	451	21236	tmem39a,mettl13,tg	4.03598	0.0377078	0.306653
GO:0080012	trihydroxyferuloyl spermidine O-methyltransferase activity	molecular_function	7	3	0.00665188	35	451	21236	tmem39a,mettl13,tg	4.03598	0.0377078	0.306653
GO:0071424	rRNA (cytosine-N4-)-methyltransferase activity	molecular_function	14	3	0.00665188	35	451	21236	tmem39a,mettl13,tg	4.03598	0.0377078	0.306653
GO:0009383	rRNA (cytosine-C5-)-methyltransferase activity	molecular_function	14	3	0.00665188	35	451	21236	tmem39a,mettl13,tg	4.03598	0.0377078	0.306653
GO:0043803	hydroxyneurosporene-O-methyltransferase activity	molecular_function	6	3	0.00665188	35	451	21236	tmem39a,mettl13,tg	4.03598	0.0377078	0.306653
GO:0043834	trimethylamine methyltransferase activity	molecular_function	6	3	0.00665188	35	451	21236	tmem39a,mettl13,tg	4.03598	0.0377078	0.306653
GO:0052624	2-phytyl-1,4-naphthoquinone methyltransferase activity	molecular_function	7	3	0.00665188	35	451	21236	tmem39a,mettl13,tg	4.03598	0.0377078	0.306653
GO:0034807	4,5-dihydroxybenzo(a)pyrene methyltransferase activity	molecular_function	6	3	0.00665188	35	451	21236	tmem39a,mettl13,tg	4.03598	0.0377078	0.306653
GO:0018423	protein C-terminal leucine carboxyl O-methyltransferase activity	molecular_function	12	3	0.00665188	35	451	21236	tmem39a,mettl13,tg	4.03598	0.0377078	0.306653
GO:0043791	dimethylamine methyltransferase activity	molecular_function	6	3	0.00665188	35	451	21236	tmem39a,mettl13,tg	4.03598	0.0377078	0.306653
GO:0052667	phosphomethylethanolamine N-methyltransferase activity	molecular_function	7	3	0.00665188	35	451	21236	tmem39a,mettl13,tg	4.03598	0.0377078	0.306653
GO:0005829	cytosol	cellular_component	7	31	0.0807292	984	384	17032	nfkbiab,sae1,rps10,zgc:92880,prmt7,gck,masp1,eno1a,mat2aa,hkdc1,sox6,rpl36,rgs4,mat2al,DST,apbb2b,grhprb,tagln2,si:ch211-188c16.1,pgm1,pus7,baiap2l1a,sgk2a,ba1,impdh2,pkma,zgc:162608,csad,chac1,si:dkey-16p6.1,esr1	1.39734	0.037752	0.306653
GO:0050997	quaternary ammonium group binding	molecular_function	2	4	0.00886918	60	451	21236	si:dkey-7f3.14,zgc:162608,apoa1a,chrna2a	3.1391	0.0385518	0.306653
GO:0001678	cellular glucose homeostasis	biological_process	7	3	0.00681818	33	440	19338	gck,cyp7a1a,hkdc1	3.99545	0.0385569	0.306653
GO:0009226	nucleotide-sugar biosynthetic process	biological_process	9	3	0.00681818	33	440	19338	gmds,pmm2,si:ch211-214j24.14	3.99545	0.0385569	0.306653
GO:0001569	patterning of blood vessels	biological_process	11	3	0.00681818	33	440	19338	klhl17,try,sema3ab	3.99545	0.0385569	0.306653
GO:0019438	aromatic compound biosynthetic process	biological_process	4	118	0.268182	4478	440	19338	gmds,ankrd31,nr1d2a,zgc:158432,cpb1,ef1,eed,sae1,si:ch1073-181h11.2,junbb,tmem39a,irf6,nt5dc3,suz12a,ell2,runx1t1,ctrl,ppargc1a,dab2ipa,prmt7,ndrg1a,nsun5,nr1d1,cfb,dbpb,nfil3-6,zfp36l1b,masp1,si:dkey-114l24.2,si:ch73-367p23.2,irf10,tfap4,irf1b,gsr,mat2aa,foxp1b,nfil3-2,stat3,acsl4a,pmm2,ncl,polr1b,sox6,cebpd,alg3,apoeb,paics,mat2al,atf3,zgc:77158,DST,mycb,sin3aa,gbp,pycrl,nr0b2b,bcl6ab,irak3,pdi…	1.15813	0.0387666	0.306653
GO:0060042	retina morphogenesis in camera-type eye	biological_process	10	9	0.0204545	199	440	19338	gmds,si:ch1073-181h11.2,ptch1,stat3,socs3a,socs1a,bcl6a,baiap2l1a,si:dkey-16p6.1	1.98769	0.0388542	0.306653
GO:0006869	lipid transport	biological_process	5	11	0.025	263	440	19338	ogt.1,mid1ip1a,apoeb,si:dkey-4c23.3,slc29a1a,si:dkey-7f3.14,gltpd2,ttll11,calcoco2,zgc:162608,apoa1a	1.83821	0.0389973	0.306653
GO:0006631	fatty acid metabolic process	biological_process	8	11	0.025	263	440	19338	ppargc1a,raver1,rnpep,cyp2p8,elovl2,cyp2aa4,si:dkey-7f3.14,cyp2aa7,col6a1,zgc:162608,apoa1a	1.83821	0.0389973	0.306653
GO:0043414	macromolecule methylation	biological_process	5	12	0.0272727	296	440	19338	tmem39a,prmt7,ezh1,wdr4,trmt6,FDXACB1,trmt1,dbn1,gltpd2,mettl13,ndufa13,tg	1.78176	0.0391584	0.306653
GO:0006167	AMP biosynthetic process	biological_process	11	2	0.00454545	14	440	19338	zgc:158432,adkb	6.27857	0.0392365	0.306653
GO:0046653	tetrahydrofolate metabolic process	biological_process	10	2	0.00454545	14	440	19338	zfp36l1b,aldh1l1	6.27857	0.0392365	0.306653
GO:0048521	negative regulation of behavior	biological_process	5	2	0.00454545	14	440	19338	cxcr4b,robo2	6.27857	0.0392365	0.306653
GO:0032922	circadian regulation of gene expression	biological_process	6	2	0.00454545	14	440	19338	nr1d2a,nfil3-6	6.27857	0.0392365	0.306653
GO:0072341	modified amino acid binding	molecular_function	6	2	0.00443459	15	451	21236	fasn,fkbp5	6.2782	0.0393692	0.306653
GO:0004771	sterol esterase activity	molecular_function	6	2	0.00443459	15	451	21236	cel.1,cel.2	6.2782	0.0393692	0.306653
GO:0031994	insulin-like growth factor I binding	molecular_function	5	2	0.00443459	15	451	21236	igfbp3,igfbp1b	6.2782	0.0393692	0.306653
GO:0031995	insulin-like growth factor II binding	molecular_function	5	2	0.00443459	15	451	21236	igfbp3,igfbp1b	6.2782	0.0393692	0.306653
GO:0060284	regulation of cell development	biological_process	6	14	0.0318182	364	440	19338	si:ch1073-181h11.2,plxna3,stat3,socs3a,polr1b,apoeb,C5H9orf85,cxcr4b,robo2,il6st,gnl3,id2a,pcca,si:dkey-16p6.1	1.69038	0.0398777	0.306653
GO:0016864	intramolecular oxidoreductase activity, transposing S-S bonds	molecular_function	5	3	0.00665188	36	451	21236	pdia4,pdia2,PDILT	3.92387	0.0405077	0.306653
GO:0003756	protein disulfide isomerase activity	molecular_function	7	3	0.00665188	36	451	21236	pdia4,pdia2,PDILT	3.92387	0.0405077	0.306653
GO:0016862	intramolecular oxidoreductase activity, interconverting keto- and enol-groups	molecular_function	5	3	0.00665188	36	451	21236	pdia4,pdia2,PDILT	3.92387	0.0405077	0.306653
GO:0006641	triglyceride metabolic process	biological_process	7	4	0.00909091	57	440	19338	apoeb,si:dkey-7f3.14,zgc:162608,apoa1a	3.08421	0.0405951	0.306653
GO:0001763	morphogenesis of a branching structure	biological_process	4	4	0.00909091	57	440	19338	plxna3,klhl17,try,sema3ab	3.08421	0.0405951	0.306653
GO:0071383	cellular response to steroid hormone stimulus	biological_process	7	10	0.0227273	233	440	19338	ankrd31,nr1d2a,nr1d1,gsr,hpx,nr0b2b,lzts2b,sfxn5a,esr1,nr1d4a	1.88627	0.0412073	0.306653
GO:0000041	transition metal ion transport	biological_process	8	6	0.0136364	111	440	19338	chia.6,mfi2,steap4,impdh2,rars2,slc25a39	2.37568	0.0413304	0.306653
GO:0048668	collateral sprouting	biological_process	13	3	0.00681818	34	440	19338	plxna3,polr1b,robo2	3.87794	0.0415966	0.306653
GO:0004074	biliverdin reductase activity	molecular_function	7	1	0.00221729	2	451	21236	cpb1	23.5432	0.042025	0.306653
GO:0031704	apelin receptor binding	molecular_function	6	1	0.00221729	2	451	21236	apln	23.5432	0.042025	0.306653
GO:0008123	cholesterol 7-alpha-monooxygenase activity	molecular_function	7	1	0.00221729	2	451	21236	cyp7a1a	23.5432	0.042025	0.306653
GO:0004378	GDP-Man:Man1GlcNAc2-PP-Dol alpha-1,3-mannosyltransferase activity	molecular_function	8	1	0.00221729	2	451	21236	pik3ip1	23.5432	0.042025	0.306653
GO:0016277	[myelin basic protein]-arginine N-methyltransferase activity	molecular_function	12	1	0.00221729	2	451	21236	prmt7	23.5432	0.042025	0.306653
GO:0008269	JAK pathway signal transduction adaptor activity	molecular_function	9	1	0.00221729	2	451	21236	socs2	23.5432	0.042025	0.306653
GO:0003847	1-alkyl-2-acetylglycerophosphocholine esterase activity	molecular_function	6	1	0.00221729	2	451	21236	mcl1b	23.5432	0.042025	0.306653
GO:0033164	glycolipid 6-alpha-mannosyltransferase activity	molecular_function	8	1	0.00221729	2	451	21236	pik3ip1	23.5432	0.042025	0.306653
GO:0000246	delta24(24-1) sterol reductase activity	molecular_function	7	1	0.00221729	2	451	21236	dhcr24	23.5432	0.042025	0.306653
GO:0070042	rRNA (uridine-N3-)-methyltransferase activity	molecular_function	14	1	0.00221729	2	451	21236	FDXACB1	23.5432	0.042025	0.306653
GO:0004411	homogentisate 1,2-dioxygenase activity	molecular_function	7	1	0.00221729	2	451	21236	hgd	23.5432	0.042025	0.306653
GO:0070976	TIR domain binding	molecular_function	4	1	0.00221729	2	451	21236	myd88	23.5432	0.042025	0.306653
GO:0003914	DNA (6-4) photolyase activity	molecular_function	6	1	0.00221729	2	451	21236	cry5	23.5432	0.042025	0.306653
GO:0035243	protein-arginine omega-N symmetric methyltransferase activity	molecular_function	13	1	0.00221729	2	451	21236	prmt7	23.5432	0.042025	0.306653
GO:0004647	phosphoserine phosphatase activity	molecular_function	7	1	0.00221729	2	451	21236	slc25a5	23.5432	0.042025	0.306653
GO:0004168	dolichol kinase activity	molecular_function	7	1	0.00221729	2	451	21236	rassf6	23.5432	0.042025	0.306653
GO:0030235	nitric-oxide synthase regulator activity	molecular_function	8	1	0.00221729	2	451	21236	si:dkey-16p6.1	23.5432	0.042025	0.306653
GO:0036313	phosphatidylinositol 3-kinase catalytic subunit binding	molecular_function	5	1	0.00221729	2	451	21236	pik3ip1	23.5432	0.042025	0.306653
GO:0003845	11-beta-hydroxysteroid dehydrogenase [NAD(P)] activity	molecular_function	8	1	0.00221729	2	451	21236	hsd11b2	23.5432	0.042025	0.306653
GO:0042246	tissue regeneration	biological_process	5	8	0.0181818	171	440	19338	junbb,phldb1a,cfb,stat3,tagln2,cxcr4b,pcca,si:dkey-16p6.1	2.05614	0.0422084	0.306653
GO:2000112	regulation of cellular macromolecule biosynthetic process	biological_process	6	100	0.227273	3745	440	19338	ankrd31,nr1d2a,cpb1,ef1,eed,cel.1,sae1,si:ch1073-181h11.2,junbb,tmem39a,irf6,nt5dc3,suz12a,ppp1r15a,runx1t1,ppargc1a,dab2ipa,prmt7,ndrg1a,nsun5,nr1d1,cfb,dbpb,nfil3-6,masp1,si:dkey-114l24.2,si:ch73-367p23.2,irf10,tfap4,irf1b,gsr,foxp1b,nfil3-2,stat3,acsl4a,sox6,cebpd,alg3,apoeb,paics,atf3,zgc:77158,DST,mycb,sin3aa,gbp,pycrl,nr0b2b,bcl6ab,irak3,pdia4,si:ch211-195h23.3,junba,cyp2x10.2,apbb2b,cel.2,…	1.17356	0.042562	0.306653
GO:0050954	sensory perception of mechanical stimulus	biological_process	6	4	0.00909091	58	440	19338	dram1,slc26a5,baiap2l1a,si:dkey-16p6.1	3.03103	0.0428492	0.306653
GO:0000077	DNA damage checkpoint	biological_process	10	4	0.00909091	58	440	19338	ccnd1,id2a,zgc:162608,alpk2	3.03103	0.0428492	0.306653
GO:0046890	regulation of lipid biosynthetic process	biological_process	6	4	0.00909091	58	440	19338	apoeb,si:dkey-7f3.14,zgc:162608,apoa1a	3.03103	0.0428492	0.306653
GO:0031570	DNA integrity checkpoint	biological_process	9	4	0.00909091	58	440	19338	ccnd1,id2a,zgc:162608,alpk2	3.03103	0.0428492	0.306653
GO:0048037	cofactor binding	molecular_function	2	16	0.0354767	468	451	21236	gmds,masp1,gsr,cth,rgs4,zgc:162183,dhcr24,grhprb,got1,pus7,exoc3l4,agxt2,hmgcra,pgd,csad,si:dkey-16p6.1	1.60979	0.0429937	0.306653
GO:0044452	nucleolar part	cellular_component	11	5	0.0130208	85	384	17032	nol6,polr1b,dkc1,heatr1,polr1d	2.60907	0.0430398	0.306653
GO:0009019	tRNA (guanine-N1-)-methyltransferase activity	molecular_function	14	3	0.00665188	37	451	21236	tmem39a,mettl13,tg	3.81782	0.0434096	0.306653
GO:0016429	tRNA (adenine-N1-)-methyltransferase activity	molecular_function	14	3	0.00665188	37	451	21236	tmem39a,mettl13,tg	3.81782	0.0434096	0.306653
GO:0016426	tRNA (adenine) methyltransferase activity	molecular_function	13	3	0.00665188	37	451	21236	tmem39a,mettl13,tg	3.81782	0.0434096	0.306653
GO:0003880	protein C-terminal carboxyl O-methyltransferase activity	molecular_function	11	3	0.00665188	37	451	21236	tmem39a,mettl13,tg	3.81782	0.0434096	0.306653
GO:0008425	2-polyprenyl-6-methoxy-1,4-benzoquinone methyltransferase activity	molecular_function	8	3	0.00665188	37	451	21236	tmem39a,mettl13,tg	3.81782	0.0434096	0.306653
GO:0030580	quinone cofactor methyltransferase activity	molecular_function	7	3	0.00665188	37	451	21236	tmem39a,mettl13,tg	3.81782	0.0434096	0.306653
GO:0005344	oxygen transporter activity	molecular_function	7	3	0.00665188	37	451	21236	zgc:92880,ba1,si:dkey-16p6.1	3.81782	0.0434096	0.306653
GO:0016427	tRNA (cytosine) methyltransferase activity	molecular_function	13	3	0.00665188	37	451	21236	tmem39a,mettl13,tg	3.81782	0.0434096	0.306653
GO:0016428	tRNA (cytosine-5-)-methyltransferase activity	molecular_function	14	3	0.00665188	37	451	21236	tmem39a,mettl13,tg	3.81782	0.0434096	0.306653
GO:0008169	C-methyltransferase activity	molecular_function	6	3	0.00665188	37	451	21236	tmem39a,mettl13,tg	3.81782	0.0434096	0.306653
GO:0005798	Golgi-associated vesicle	cellular_component	9	3	0.0078125	35	384	17032	cxcr4b,fabp2,copb1	3.80179	0.04373	0.306653
GO:0030126	COPI vesicle coat	cellular_component	12	2	0.00520833	15	384	17032	fabp2,copb1	5.91389	0.0438644	0.306653
GO:0030137	COPI-coated vesicle	cellular_component	10	2	0.00520833	15	384	17032	fabp2,copb1	5.91389	0.0438644	0.306653
GO:0030663	COPI-coated vesicle membrane	cellular_component	11	2	0.00520833	15	384	17032	fabp2,copb1	5.91389	0.0438644	0.306653
GO:1901576	organic substance biosynthetic process	biological_process	3	160	0.363636	6278	440	19338	gmds,ankrd31,nr1d2a,zgc:158432,rassf6,cpb1,ef1,nfkbiab,gpam,eed,cel.1,sae1,si:ch1073-181h11.2,junbb,tmem39a,irf6,nt5dc3,suz12a,ppp1r15a,ell2,acss1,ogt.1,runx1t1,ctrl,ppargc1a,dab2ipa,prmt7,ndrg1a,pisd,nsun5,nr1d1,cfb,dbpb,nfil3-6,zfp36l1b,cyp7a1a,masp1,si:dkey-114l24.2,si:ch73-367p23.2,irf10,tfap4,irf1b,gsr,mat2aa,foxp1b,chia.6,nfil3-2,stat3,acsl4a,pmm2,ncl,polr1b,eif2ak3,sox6,rpl36,cebpd,raver1,…	1.1201	0.0440815	0.306653
GO:0044238	primary metabolic process	biological_process	2	302	0.686364	12513	440	19338	gmds,golim4b,ABCC6,ankrd31,als2b,nr1d2a,zgc:158432,rassf6,sbf2,cpb1,mcl1b,ef1,nfkbiab,gpam,eed,cel.1,sae1,si:ch1073-181h11.2,cpa4,DPEP3,arf1l,junbb,rdh10b,tmem39a,slc6a14,irf6,nol6,ppp1r3cb,nt5dc3,suz12a,ppp1r15a,phldb1a,ell2,ogt.1,runx1t1,ctrl,bco2l,ppargc1a,im:7152348,dab2ipa,prmt7,gck,ndrg1a,pisd,nsun5,nr1d1,cfb,dbpb,zgc:113054,nfil3-6,klhl17,ezh1,zfp36l1b,socs3b,tuba8l,cyp7a1a,masp1,si:dkey-1…	1.06073	0.0441867	0.306653
GO:0004772	sterol O-acyltransferase activity	molecular_function	7	2	0.00443459	16	451	21236	steap4,soat2	5.88581	0.0443738	0.306653
GO:0031324	negative regulation of cellular metabolic process	biological_process	5	23	0.0522727	690	440	19338	cpb1,junbb,runx1t1,nr1d1,socs3b,socs3a,apoeb,sin3aa,bcl6ab,irak3,junba,socs1a,MAF1,bcl6a,lzts2b,gltpd2,ccnd1,id2a,ndufa13,ela3l,zgc:162608,socs2,chac1	1.465	0.0444076	0.306653
GO:0061387	regulation of extent of cell growth	biological_process	6	5	0.0113636	85	440	19338	plxna3,polr1b,apoeb,cxcr4b,robo2	2.58529	0.0445176	0.306653
GO:0016209	antioxidant activity	molecular_function	1	5	0.0110865	91	451	21236	gsr,gstz1,myo1ha,UTP14A,wu:fb55g09	2.58717	0.0445451	0.306653
GO:0031390	Ctf18 RFC-like complex	cellular_component	9	1	0.00260417	2	384	17032	tuba8l4	22.1771	0.0445846	0.306653
GO:0031510	SUMO activating enzyme complex	cellular_component	9	1	0.00260417	2	384	17032	DST	22.1771	0.0445846	0.306653
GO:0032449	CBM complex	cellular_component	7	1	0.00260417	2	384	17032	nsun5	22.1771	0.0445846	0.306653
GO:0002755	MyD88-dependent toll-like receptor signaling pathway	biological_process	12	2	0.00454545	15	440	19338	myd88,hsp90b1	5.86	0.0446049	0.306653
GO:0043567	regulation of insulin-like growth factor receptor signaling pathway	biological_process	9	2	0.00454545	15	440	19338	igfbp3,igfbp1b	5.86	0.0446049	0.306653
GO:0016925	protein sumoylation	biological_process	9	2	0.00454545	15	440	19338	sae1,DST	5.86	0.0446049	0.306653
GO:2000050	regulation of non-canonical Wnt receptor signaling pathway	biological_process	8	2	0.00454545	15	440	19338	rgs3a,prdm5	5.86	0.0446049	0.306653
GO:0090503	RNA phosphodiester bond hydrolysis, exonucleolytic	biological_process	8	2	0.00454545	15	440	19338	gnl3,nfil3	5.86	0.0446049	0.306653
GO:2001243	negative regulation of intrinsic apoptotic signaling pathway	biological_process	11	2	0.00454545	15	440	19338	mcl1b,grhprb	5.86	0.0446049	0.306653
GO:0051180	vitamin transport	biological_process	5	2	0.00454545	15	440	19338	cyp2p8,si:dkey-16p6.1	5.86	0.0446049	0.306653
GO:0016198	axon choice point recognition	biological_process	14	2	0.00454545	15	440	19338	robo2,slc43a3b	5.86	0.0446049	0.306653
GO:0043401	steroid hormone mediated signaling pathway	biological_process	8	8	0.0181818	173	440	19338	ankrd31,nr1d2a,nr1d1,gsr,nr0b2b,lzts2b,esr1,nr1d4a	2.03237	0.0446749	0.306653
GO:0043173	nucleotide salvage	biological_process	9	3	0.00681818	35	440	19338	ctrl,upp2,ampd3b	3.76714	0.0447532	0.306653
GO:0046580	negative regulation of Ras protein signal transduction	biological_process	9	3	0.00681818	35	440	19338	ABCC6,dab2ipa,rasal3	3.76714	0.0447532	0.306653
GO:0048886	neuromast hair cell differentiation	biological_process	10	3	0.00681818	35	440	19338	stat3,socs3a,si:dkey-16p6.1	3.76714	0.0447532	0.306653
GO:0051058	negative regulation of small GTPase mediated signal transduction	biological_process	8	3	0.00681818	35	440	19338	ABCC6,dab2ipa,rasal3	3.76714	0.0447532	0.306653
GO:0016709	oxidoreductase activity, acting on paired donors, with incorporation or reduction of molecular oxygen, NAD(P)H as one donor, and incorporation of one atom of oxygen	molecular_function	6	4	0.00886918	63	451	21236	cyp7a1a,masp1,apoeb,si:dkey-16p6.1	2.98962	0.0448519	0.306653
GO:0035736	cell proliferation involved in compound eye morphogenesis	biological_process	10	1	0.00227273	2	440	19338	apof	21.975	0.0449897	0.306653
GO:0043553	negative regulation of phosphatidylinositol 3-kinase activity	biological_process	11	1	0.00227273	2	440	19338	pik3ip1	21.975	0.0449897	0.306653
GO:0045428	regulation of nitric oxide biosynthetic process	biological_process	6	1	0.00227273	2	440	19338	si:dkey-16p6.1	21.975	0.0449897	0.306653
GO:1901862	negative regulation of muscle tissue development	biological_process	6	1	0.00227273	2	440	19338	bco2l	21.975	0.0449897	0.306653
GO:0060331	negative regulation of response to interferon-gamma	biological_process	8	1	0.00227273	2	440	19338	socs1a	21.975	0.0449897	0.306653
GO:0002100	tRNA wobble adenosine to inosine editing	biological_process	12	1	0.00227273	2	440	19338	adat2	21.975	0.0449897	0.306653
GO:0071514	genetic imprinting	biological_process	5	1	0.00227273	2	440	19338	prmt7	21.975	0.0449897	0.306653
GO:0030574	collagen catabolic process	biological_process	6	1	0.00227273	2	440	19338	mmp9	21.975	0.0449897	0.306653
GO:0040031	snRNA modification	biological_process	9	1	0.00227273	2	440	19338	dkc1	21.975	0.0449897	0.306653
GO:0060333	interferon-gamma-mediated signaling pathway	biological_process	8	1	0.00227273	2	440	19338	socs1a	21.975	0.0449897	0.306653
GO:0014067	negative regulation of phosphatidylinositol 3-kinase cascade	biological_process	10	1	0.00227273	2	440	19338	pik3ip1	21.975	0.0449897	0.306653
GO:0045429	positive regulation of nitric oxide biosynthetic process	biological_process	7	1	0.00227273	2	440	19338	si:dkey-16p6.1	21.975	0.0449897	0.306653
GO:0034964	box H/ACA snoRNA processing	biological_process	10	1	0.00227273	2	440	19338	dkc1	21.975	0.0449897	0.306653
GO:0045843	negative regulation of striated muscle tissue development	biological_process	9	1	0.00227273	2	440	19338	bco2l	21.975	0.0449897	0.306653
GO:0002631	regulation of granuloma formation	biological_process	8	1	0.00227273	2	440	19338	mmp9	21.975	0.0449897	0.306653
GO:0045967	negative regulation of growth rate	biological_process	5	1	0.00227273	2	440	19338	bco2l	21.975	0.0449897	0.306653
GO:0002432	granuloma formation	biological_process	6	1	0.00227273	2	440	19338	mmp9	21.975	0.0449897	0.306653
GO:0060336	negative regulation of interferon-gamma-mediated signaling pathway	biological_process	10	1	0.00227273	2	440	19338	socs1a	21.975	0.0449897	0.306653
GO:0021670	lateral ventricle development	biological_process	10	1	0.00227273	2	440	19338	fgfrl1a	21.975	0.0449897	0.306653
GO:0019530	taurine metabolic process	biological_process	4	1	0.00227273	2	440	19338	csad	21.975	0.0449897	0.306653
GO:0002676	regulation of chronic inflammatory response	biological_process	7	1	0.00227273	2	440	19338	mmp9	21.975	0.0449897	0.306653
GO:0044243	multicellular organismal catabolic process	biological_process	4	1	0.00227273	2	440	19338	mmp9	21.975	0.0449897	0.306653
GO:0043048	dolichyl monophosphate biosynthetic process	biological_process	7	1	0.00227273	2	440	19338	rassf6	21.975	0.0449897	0.306653
GO:0006349	regulation of gene expression by genetic imprinting	biological_process	7	1	0.00227273	2	440	19338	prmt7	21.975	0.0449897	0.306653
GO:0046149	pigment catabolic process	biological_process	4	1	0.00227273	2	440	19338	cpb1	21.975	0.0449897	0.306653
GO:0040009	regulation of growth rate	biological_process	4	1	0.00227273	2	440	19338	bco2l	21.975	0.0449897	0.306653
GO:0060330	regulation of response to interferon-gamma	biological_process	7	1	0.00227273	2	440	19338	socs1a	21.975	0.0449897	0.306653
GO:0060334	regulation of interferon-gamma-mediated signaling pathway	biological_process	9	1	0.00227273	2	440	19338	socs1a	21.975	0.0449897	0.306653
GO:0002633	positive regulation of granuloma formation	biological_process	9	1	0.00227273	2	440	19338	mmp9	21.975	0.0449897	0.306653
GO:0042167	heme catabolic process	biological_process	7	1	0.00227273	2	440	19338	cpb1	21.975	0.0449897	0.306653
GO:0090219	negative regulation of lipid kinase activity	biological_process	10	1	0.00227273	2	440	19338	pik3ip1	21.975	0.0449897	0.306653
GO:0034086	maintenance of sister chromatid cohesion	biological_process	6	1	0.00227273	2	440	19338	tuba8l4	21.975	0.0449897	0.306653
GO:0002544	chronic inflammatory response	biological_process	5	1	0.00227273	2	440	19338	mmp9	21.975	0.0449897	0.306653
GO:0042412	taurine biosynthetic process	biological_process	5	1	0.00227273	2	440	19338	csad	21.975	0.0449897	0.306653
GO:0031120	snRNA pseudouridine synthesis	biological_process	10	1	0.00227273	2	440	19338	dkc1	21.975	0.0449897	0.306653
GO:0034088	maintenance of mitotic sister chromatid cohesion	biological_process	11	1	0.00227273	2	440	19338	tuba8l4	21.975	0.0449897	0.306653
GO:1900744	regulation of p38MAPK cascade	biological_process	10	1	0.00227273	2	440	19338	acsl4a	21.975	0.0449897	0.306653
GO:0000495	box H/ACA snoRNA 3'-end processing	biological_process	11	1	0.00227273	2	440	19338	dkc1	21.975	0.0449897	0.306653
GO:0033979	box H/ACA snoRNA metabolic process	biological_process	9	1	0.00227273	2	440	19338	dkc1	21.975	0.0449897	0.306653
GO:0021678	third ventricle development	biological_process	9	1	0.00227273	2	440	19338	fgfrl1a	21.975	0.0449897	0.306653
GO:0002940	tRNA N2-guanine methylation	biological_process	12	1	0.00227273	2	440	19338	trmt1	21.975	0.0449897	0.306653
GO:0006508	proteolysis	biological_process	5	46	0.104545	1568	440	19338	golim4b,cpb1,cpa4,DPEP3,ctrl,prmt7,cfb,masp1,BX005305.5,polr1b,ddx1,rnpep,fndc3ba,paics,C5H9orf85,zgc:112160,soul5,akap7,enpep,hp,cpa2,tagln2,mmp9,ela2,si:ch211-188c16.1,try,cpa5,CABZ01050249.1,psma2,ctrb1,ihha,psma5,cdc34b,cpa1,prepl,mmp23bb,CU467828.1,tmprss4b,usp14,ela3l,mmp13a,psma6l,c6ast4,cpb2,si:dkey-16p6.1,esr1	1.28935	0.0451092	0.306653
GO:0050769	positive regulation of neurogenesis	biological_process	9	4	0.00909091	59	440	19338	stat3,C5H9orf85,il6st,si:dkey-16p6.1	2.97966	0.0451725	0.306653
GO:0010948	negative regulation of cell cycle process	biological_process	6	4	0.00909091	59	440	19338	mcl1b,ppargc1a,ccnd1,zgc:162608	2.97966	0.0451725	0.306653
GO:0000981	sequence-specific DNA binding RNA polymerase II transcription factor activity	molecular_function	11	17	0.037694	509	451	21236	ankrd31,nr1d2a,cpb1,ef1,junbb,nr1d1,stat3,apoeb,bcl6ab,junba,bcl6a,lzts2b,elf3,ela3l,etv7,esr1,nr1d4a	1.57263	0.0453311	0.30721
GO:0048471	perinuclear region of cytoplasm	cellular_component	7	6	0.015625	115	384	17032	ppp1r3cb,eno1a,pus7,prkcda,epcam,si:dkey-16p6.1	2.31413	0.0459212	0.310684
GO:0010741	negative regulation of intracellular protein kinase cascade	biological_process	8	6	0.0136364	114	440	19338	socs3b,socs3a,irak3,socs1a,socs2,chac1	2.31316	0.0460554	0.311067
GO:0032870	cellular response to hormone stimulus	biological_process	6	17	0.0386364	477	440	19338	ankrd31,nr1d2a,junbb,nr1d1,socs3b,gsr,socs3a,hpx,nr0b2b,junba,socs1a,lzts2b,baiap2l1a,socs2,sfxn5a,esr1,nr1d4a	1.56635	0.0465568	0.313926
GO:0010556	regulation of macromolecule biosynthetic process	biological_process	5	101	0.229545	3803	440	19338	ankrd31,nr1d2a,cpb1,ef1,eed,cel.1,sae1,si:ch1073-181h11.2,junbb,tmem39a,irf6,nt5dc3,suz12a,ppp1r15a,runx1t1,ppargc1a,dab2ipa,prmt7,ndrg1a,nsun5,nr1d1,cfb,dbpb,nfil3-6,masp1,si:dkey-114l24.2,si:ch73-367p23.2,irf10,tfap4,irf1b,gsr,foxp1b,nfil3-2,stat3,acsl4a,sox6,cebpd,alg3,apoeb,paics,atf3,zgc:77158,DST,mycb,sin3aa,gbp,pycrl,nr0b2b,bcl6ab,irak3,pdia4,si:ch211-195h23.3,junba,cyp2x10.2,apbb2b,cel.2,…	1.16722	0.046977	0.316228
GO:0015924	mannosyl-oligosaccharide mannosidase activity	molecular_function	8	4	0.00886918	64	451	21236	cel.1,cel.2,man1a1,tdo2b	2.9429	0.0470723	0.316338
GO:0007409	axonogenesis	biological_process	12	18	0.0409091	514	440	19338	si:ch1073-181h11.2,phldb1a,plxna3,nfil3-6,klhl17,stat3,socs3a,polr1b,rgs4,apoeb,BX321875.2,cxcr4b,sgk2a,robo2,il6st,sema3ab,slc43a3b,si:dkey-16p6.1	1.53911	0.047639	0.319611
GO:0014013	regulation of gliogenesis	biological_process	9	3	0.00681818	36	440	19338	stat3,C5H9orf85,si:dkey-16p6.1	3.6625	0.0480254	0.321666
GO:0048667	cell morphogenesis involved in neuron differentiation	biological_process	10	19	0.0431818	551	440	19338	si:ch1073-181h11.2,phldb1a,plxna3,nfil3-6,klhl17,stat3,socs3a,polr1b,rgs4,apoeb,BX321875.2,cxcr4b,sgk2a,robo2,il6st,pkma,sema3ab,slc43a3b,si:dkey-16p6.1	1.51552	0.0484774	0.324153
GO:0048545	response to steroid hormone stimulus	biological_process	5	10	0.0227273	240	440	19338	ankrd31,nr1d2a,nr1d1,gsr,hpx,nr0b2b,lzts2b,sfxn5a,esr1,nr1d4a	1.83125	0.0486203	0.324567
GO:0004559	alpha-mannosidase activity	molecular_function	7	4	0.00886918	65	451	21236	cel.1,cel.2,man1a1,tdo2b	2.89763	0.0493526	0.328908
GO:0004806	triglyceride lipase activity	molecular_function	6	2	0.00443459	17	451	21236	cel.1,cel.2	5.53959	0.0495991	0.329801
GO:0008289	lipid binding	molecular_function	2	20	0.0443459	631	451	21236	si:ch211-170n20.3,gsr,fabp3,ncl,hgd,apoeb,fkbp5,fabp2,dapk1,si:dkey-7f3.14,gltpd2,scap,calcoco2,zgc:162608,apoa1a,fabp11a,ncf1,fabp7a,si:dkey-16p6.1,esr1	1.49244	0.0499871	0.329801

## Sheet: STable 6
Supplementary Table 6: Induced KEGG signaling pathways
Pathway_id	Pathway_name	Pathway_class	Num_of_symbols_in_list_in_KEGG	Percentage_of_symbols_in_list	Num_of_symbols_in_bglist_in_KEGG	Num_of_symbols_in_list	Num_of_symbols_in_bglist	Symbols_in_list	Fold_enrichment	Pvalue	FDR
dre00510	N-Glycan biosynthesis	MGAT5B	1	0.25	1	4	170	GANAB	42.5	0.0235294	0.0822579
dre04512	ECM-receptor interaction	LAMA3	1	0.25	3	4	170	COL5A2	14.1667	0.0685483	0.0822579
dre04141	Protein processing in endoplasmic reticulum	MAP3K6	1	0.25	3	4	170	GANAB	14.1667	0.0685483	0.0822579
dre00310	Lysine degradation	AADAT	1	0.25	3	4	170	COLGALT1	14.1667	0.0685483	0.0822579
dre03013	RNA transport	GEMIN7	1	0.25	3	4	170	XPO5	14.1667	0.0685483	0.0822579
dre04510	Focal adhesion	MYL2	1	0.25	6	4	170	COL5A2	7.08333	0.131322	0.131322
